# Supplementary material for: Towards ultra-sensitive and rapid near-source wastewater-based epidemiology
Source: Nat Commun. 2025 Sep 1;16:8158. doi: 10.1038/s41467-025-63192-w (PMC12402315; doi:10.1038/s41467-025-63192-w)
Supplement: Supplementary file 4 — Source Data [file 41467_2025_63192_MOESM4_ESM.xlsx]

## Sheet: Figure 1 b-ii
Figure 1 b-ii	Forward Primer
	5’- [DIG] TTACACTAGCCATCCTTACTGCGCTTCGAT-3’
	Reverse Primer
	5’- [Biotin] GCTAAAATTAAAGTTCCAAACAGAAAAACT-3’

## Sheet: Figure 2 b
Figure 2 b

## Sheet: Figure 2 c
Figure 2 c
	Conc. (copies/reaction)	E Gene		Conc. (copies/reaction)	RdRp Gene
	0	1.4902		0	1.1569
	0	2.8627		0	1.6078
	0	2.2549		0	1.9608
	1	1.8627		1	1.3137
	1	1.6667		1	1.098
	1	1.7255		1	1.3725
	10	1.6667		10	1.90142
	10	3.451		10	1.4902
	10	8.176		10	2.1765
	100	6.8039		100	4.8235
	100	7.5882		100	4.6667
	100	8.098		100	5.7255
	1000	26.039		1000	19.333
	1000	37.059		1000	20.49
	1000	39.431		1000	14.039
	10000	62.333		10000	37.824
	10000	71.491		10000	43.275
	10000	63.353		10000	44.686
	100000	72.451		100000	73.412
	100000	81.608		100000	83.961
	100000	79.98		100000	81.431

## Sheet: Figure 2 e
Figure 2 e
	Ct	CNP	GNP
	25.6721	95.18	81.16
	26.9183	85.26	70.98
	27.054	116.58	79.16
	27.336	89.25	59.47
	27.545	61.32
	29.159	55.26	81.13
	29.73	78.69	67.35
	29.96	39.96	76.14
	30.026	95.88	62.05
	31.548	84.36	42.97
	31.7034	65.48
	32.125	94.56	34.19
	32.1488	82.23	41.59
	35.841	56.27	40.35
	34.1737	52.49
	34.6833	32.61	36.02
	34.895	50.02	64.07
	35.451	89.47	33.48
	35.54	76.47	32.29
	35.778	45.26	31.71
	35.7999	41.26	29.18
	36.196	49.58	19.64
	36.197	55.68	24.51
	36.235	38.27	19.84
	36.249	24.25	26.39
	36.2557	29.17	16.98
	36.3008	15.65	17.64
	36.445	6.32	10.54
	36.502	4.06	14.75
	36.65	4.824	17.64
	36.9729	14.216	13.89
	37.065	8.882	9.29
	37.114	3.51	3.74
	37.12	5.314	2.94
	37.128	5.73
	37.6042	4.08	3.23
	37.6973	5.824	3.15
	37.725	4.75
	38.975	4.471	3.4
	39.48	9.902	3.09
	39.5745	2.667
	39.867	3.26
	Undetermine_01	2.02	3.86
	Undetermine_02	1.922	3.47
	Undetermine_03	2.608	2.94
	Undetermine_04	3.255	3.42
	Undetermine_05	1.157	3.17
	Undetermine_06	3.143	2.75
	Undetermine_07	1.98	3.94
	Undetermine_08	3.588	3.65
	Undetermine_09	2.941	3.73
	Undetermine_10	2.588	2.94
	Undetermine_11	2.922	2.51
	Undetermine_12	1.549	3.16
	Undetermine_13	3.001	3.42
	Undetermine_14	3.039	2.97
	Undetermine_15	3.275	3.01
	Undetermine_16	1.549	3.38
	Undetermine_17	1.373	2.89
	Undetermine_18	2.843	3.07
	Undetermine_19	2.529
	Undetermine_20	1.51
	Undetermine_21	3.745

## Sheet: Figure 3 b-i
Figure 3 b-i
	SEM scan of FND

## Sheet: Figure 3 b-ii
Figure 3 b-ii

## Sheet: Figure 3 b-iii
Figure 3 b-iii
	Particle diameter (uM)	Frenquency
	0.000209474	0	0	0
	0.000227147	0	0	0
	0.00024631	0	0	0
	0.00026709	0	0	0
	0.000289624	0	0	0
	0.000314058	0	0	0
	0.000340554	0	0	0
	0.000369285	0	0	0
	0.00040044	0	0	0
	0.000434224	0	0	0
	0.000470857	0	0	0
	0.000510582	0	0	0
	0.000553657	0	0	0
	0.000600367	0	0	0
	0.000651018	0	0	0
	0.000705941	0	0	0
	0.000765499	0	0	0
	0.000830081	0	0	0
	0.000900112	0	0	0
	0.00097605	0	0	0
	0.0010584	0	0	0
	0.00114769	0	0	0
	0.00124451	0	0	0
	0.00134951	0	0	0
	0.00146336	0	0	0
	0.00158682	0	0	0
	0.00172069	0	0	0
	0.00186586	0	0	0
	0.00202328	0	0	0
	0.00219397	0	0	0
	0.00237907	0	0	0
	0.00257978	0	0	0
	0.00279743	0	0	0
	0.00303343	0	0	0
	0.00328935	0	0	0
	0.00356686	0	0	0
	0.00386778	0	0	0
	0.00419409	0	0	0
	0.00454793	0	0	0
	0.00493162	0	0	0
	0.00534768	0	0	0
	0.00579885	0	0	0
	0.00628807	0	0	0
	0.00681857	0	0	0
	0.00739382	0	0	0
	0.00801761	0	0	0
	0.00869403	0	0	0
	0.00942751	0	0	0
	0.0102229	0	0	0
	0.0110853	0	0	0
	0.0120206	0	0	0
	0.0130347	0	0	0
	0.0141344	0	0	0
	0.0153268	0	0	0
	0.0166199	0	0	0
	0.018022	0	0	0
	0.0195425	0	0	0
	0.0211912	0	0	0
	0.022979	0	0	0
	0.0249177	0	0	0
	0.0270199	0	0	0
	0.0292994	0	0	0
	0.0317713	0	0	0
	0.0344517	0	0	0
	0.0373583	0	0	0
	0.04051	0	0	0
	0.0439277	0	0	0
	0.0476337	0	0	0
	0.0516524	0	0	0
	0.0560101	0	0	0
	0.0607354	0	0	0
	0.0658594	0	0	0
	0.0714157	0	0	0
	0.0774408	0	0	0
	0.0839741	0	0	0
	0.0910587	0	0	0
	0.098741	0	0	0
	0.107071	0	0	0
	0.116105	0	0	0
	0.1259	0	0	0
	0.136521	0	0	0
	0.148039	0	0	0
	0.160529	0	0	0
	0.174072	0	0	0
	0.188758	0	0	0
	0.204682	0	0	0
	0.22195	0	0	0
	0.240676	0	0	0
	0.26098	0	0	0
	0.282998	0	0	0
	0.306874	0	0	0
	0.332763	0	0	0
	0.360837	0	0	0
	0.39128	0	0	1.44111
	0.42429	6.69127	3.02662	6.27485
	0.460086	11.9507	6.82517	9.86889
	0.498902	15.405	9.64763	12.2758
	0.540992	17.0449	11.5368	13.5624
	0.586633	16.8783	12.5457	13.8075
	0.636125	14.9296	12.7359	13.0997
	0.689792	11.239	12.1759	11.5344
	0.747987	5.8612	10.9393	9.21119
	0.811092	0	9.10282	6.23091
	0.879521	0	6.74478	2.69312
	0.953722	0	3.94352	0
	1.03418	0	0.775895	0
	1.12143	0	0	0
	1.21604	0	0	0
	1.31864	0	0	0
	1.42989	0	0	0
	1.55052	0	0	0
	1.68133	0	0	0
	1.82318	0	0	0
	1.97699	0	0	0
	2.14378	0	0	0
	2.32464	0	0	0
	2.52077	0	0	0
	2.73343	0	0	0
	2.96404	0	0	0
	3.21411	0	0	0
	3.48527	0	0	0
	3.7793	0	0	0
	4.09815	0	0	0
	4.44389	0	0	0
	4.81881	0	0	0
	5.22535	0	0	0
	5.66619	0	0	0
	6.14423	0	0	0
	6.66259	0	0	0
	7.22469	0	0	0
	7.8342	0	0	0
	8.49514	0	0	0
	9.21184	0	0	0
	9.98901	0	0	0
	10.8317	0	0	0
	11.7456	0	0	0
	12.7365	0	0	0
	13.811	0	0	0
	14.9762	0	0	0
	16.2397	0	0	0
	17.6098	0	0	0
	19.0954	0	0	0

## Sheet: Figure 3 c
Figure 3 c
	!0^5			10^3			10^2			10^1			0				!0^5											10^3										10^2										10^1
	Intensity (AU)	Time (s)		Intensity (AU)	Time (s)		Intensity (AU)	Time (s)		Intensity (AU)	Time (s)		Intensity (AU)	Time (s)
	-132.48	0.030003		-2.63396	0.030003		-2.26413	0.030003		-1.24389	0.030003		-1.47341	0.030003
	-97.962	0.060006		90.9333	0.060006		24.0289	0.060006		-2.36015	0.060006		-0.109524	0.060006
	-187.931	0.090009		145.514	0.090009		11.7978	0.090009		-0.0158855	0.090009		-0.587951	0.090009
	-248.565	0.120012		-229.43	0.120012		-50.058	0.120012		1.12596	0.120012		-1.26542	0.120012
	150.358	0.150015		-267.034	0.150015		-58.8703	0.150015		2.04647	0.150015		-1.47394	0.150015
	287.365	0.180018		-263.208	0.180018		-58.9898	0.180018		1.84582	0.180018		0.270853	0.180018
	285.132	0.210021		-228.061	0.210021		-33.5205	0.210021		0.35913	0.210021		-1.30695	0.210021
	265.794	0.240024		193.376	0.240024		53.0042	0.240024		-1.60753	0.240024		-0.340515	0.240024
	-66.6361	0.270027		266.617	0.270027		58.6593	0.270027		-2.65592	0.270027		-0.54259	0.270027
	-277.916	0.30003		262.801	0.30003		57.8983	0.30003		-2.38045	0.30003		-0.371544	0.30003
	-285.776	0.330033		235.617	0.330033		46.4367	0.330033		-1.09765	0.330033		0.428675	0.330033
	-273.748	0.360036		-122.565	0.360036		-49.0597	0.360036		2.4402	0.360036		0.906212	0.360036
	-20.4249	0.390039		-262.606	0.390039		-58.0979	0.390039		2.59614	0.390039		-0.477195	0.390039
	275.476	0.420042		-264.151	0.420042		-57.2369	0.420042		1.66889	0.420042		0.766498	0.420042
	285.499	0.450045		-246.148	0.450045		-51.3167	0.450045		1.37817	0.450045		-0.611391	0.450045
	279.683	0.480048		44.5164	0.480048		35.7261	0.480048		-2.97503	0.480048		-1.2779	0.480048
	101.649	0.510051		259.392	0.510051		57.3399	0.510051		-1.56816	0.510051		0.153763	0.510051
	-264.039	0.540054		267.274	0.540054		58.6902	0.540054		-2.19797	0.540054		1.40393	0.540054
	-287.232	0.570057		254.903	0.570057		52.6942	0.570057		-1.69234	0.570057		0.778796	0.570057
	-285.645	0.60006		32.1535	0.60006		-17.7835	0.60006		2.89481	0.60006		1.78678	0.60006
	-189.608	0.630063		-253.972	0.630063		-56.8617	0.630063		2.07565	0.630063		0.047201	0.630063
	261.89	0.660066		-264.982	0.660066		-58.0105	0.660066		2.2539	0.660066		-0.0226877	0.660066
	286.279	0.690069		-258.564	0.690069		-55.3016	0.690069		2.92799	0.690069		-0.455673	0.690069
	284.42	0.720072		-111.915	0.720072		0.837476	0.720072		-2.14619	0.720072		-0.468348	0.720072
	242.923	0.750075		247.063	0.750075		54.5674	0.750075		-3.30712	0.750075		-1.55352	0.750075
	-220.656	0.780078		264.117	0.780078		58.0426	0.780078		-2.60114	0.780078		-0.323596	0.780078
	-288.227	0.810081		259.565	0.810081		56.4494	0.810081		-2.4976	0.810081		-1.12858	0.810081
	-287.099	0.840084		186.214	0.840084		15.9376	0.840084		1.03137	0.840084		1.18609	0.840084
	-260.147	0.870087		-237.31	0.870087		-53.5325	0.870087		3.13932	0.870087		0.611622	0.870087
	150.715	0.90009		-264.067	0.90009		-57.893	0.90009		2.68236	0.90009		-0.602969	0.90009
	284.38	0.930093		-263.472	0.930093		-56.9458	0.930093		2.32959	0.930093		-1.1154	0.930093
	286.773	0.960096		-227.251	0.960096		-33.3242	0.960096		-1.44166	0.960096		-0.0496545	0.960096
	267.295	0.990099		194.142	0.990099		52.8617	0.990099		-2.00075	0.990099		0.579635	0.990099
	-66.3259	1.0201		268.051	1.0201		58.2171	1.0201		-1.81987	1.0201		0.220331	1.0201
	-281.932	1.05011		263.461	1.05011		57.4491	1.05011		-3.05216	1.05011		0.493069	1.05011
	-286.275	1.08011		239.323	1.08011		45.3083	1.08011		-1.29757	1.08011		2.24609	1.08011
	-273.973	1.11011		-123.484	1.11011		-48.4812	1.11011		3.07887	1.11011		0.469733	1.11011
	-15.5956	1.14011		-262.986	1.14011		-57.6239	1.14011		2.94602	1.14011		-0.727957	1.14011
	275.289	1.17012		-263.877	1.17012		-58.1239	1.17012		1.63485	1.17012		-1.52048	1.17012
	286.549	1.20012		-247.54	1.20012		-51.4756	1.20012		1.56366	1.20012		-0.977936	1.20012
	278.467	1.23012		41.6339	1.23012		36.5967	1.23012		-4.11036	1.23012		-1.24941	1.23012
	100.672	1.26013		258.504	1.26013		56.9672	1.26013		-1.75511	1.26013		-1.70212	1.26013
	-266.976	1.29013		263.895	1.29013		58.328	1.29013		-1.72791	1.29013		0.344166	1.29013
	-284.744	1.32013		251.285	1.32013		52.8531	1.32013		-1.7713	1.32013		1.301	1.32013
	-284.607	1.35014		33.3632	1.35014		-19.0637	1.35014		3.82474	1.35014		1.94447	1.35014
	-186.6	1.38014		-251.075	1.38014		-58.4513	1.38014		2.52587	1.38014		0.235302	1.38014
	262.828	1.41014		-262.887	1.41014		-56.9944	1.41014		2.10715	1.41014		-0.216274	1.41014
	285.945	1.44014		-256.622	1.44014		-53.8686	1.44014		2.42257	1.44014		-1.36613	1.44014
	284.98	1.47015		-111.14	1.47015		0.687035	1.47015		-2.31734	1.47015		-0.179514	1.47015
	239.127	1.50015		245.649	1.50015		56.3133	1.50015		-3.90804	1.50015		0.210147	1.50015
	-224.795	1.53015		266.238	1.53015		58.9695	1.53015		-2.42636	1.53015		1.27944	1.53015
	-287.403	1.56016		261.473	1.56016		55.9891	1.56016		-2.94481	1.56016		0.293904	1.56016
	-285.895	1.59016		184.541	1.59016		13.5891	1.59016		1.87431	1.59016		-0.0901292	1.59016
	-258.452	1.62016		-236.72	1.62016		-53.7689	1.62016		2.21999	1.62016		-0.750759	1.62016
	151.523	1.65017		-267.168	1.65017		-58.5632	1.65017		2.37815	1.65017		-0.96282	1.65017
	285.973	1.68017		-264.091	1.68017		-57.1053	1.68017		1.64944	1.68017		0.115001	1.68017
	285.559	1.71017		-228.157	1.71017		-31.6442	1.71017		-0.072602	1.71017		-1.24234	1.71017
	267.483	1.74017		196.316	1.74017		53.4446	1.74017		-2.559	1.74017		-1.53216	1.74017
	-67.9412	1.77018		264.816	1.77018		57.6162	1.77018		-1.61925	1.77018		1.64683	1.77018
	-278.685	1.80018		264.021	1.80018		58.6829	1.80018		-2.08867	1.80018		0.521759	1.80018
	-286.213	1.83018		238.745	1.83018		44.1378	1.83018		0.370561	1.83018		1.75118	1.83018
	-275.158	1.86019		-124.564	1.86019		-49.2508	1.86019		2.96824	1.86019		2.0905	1.86019
	-18.1576	1.89019		-263.595	1.89019		-58.2075	1.89019		2.99662	1.89019		-1.24746	1.89019
	272.831	1.92019		-263.073	1.92019		-56.9589	1.92019		2.57256	1.92019		-1.31777	1.92019
	286.612	1.9502		-242.4	1.9502		-49.8985	1.9502		1.35292	1.9502		-1.14726	1.9502
	278.847	1.9802		46.5433	1.9802		37.0746	1.9802		-3.31655	1.9802		-3.0546	1.9802
	100.501	2.0102		257.978	2.0102		56.6599	2.0102		-3.56121	2.0102		-1.14891	2.0102
	-266.002	2.0402		262.899	2.0402		57.783	2.0402		-2.16121	2.0402		1.19557	2.0402
	-286.01	2.07021		252.825	2.07021		50.5028	2.07021		-0.98883	2.07021		1.43334	2.07021
	-285.537	2.10021		30.8455	2.10021		-19.9559	2.10021		1.9636	2.10021		1.95356	2.10021
	-185.303	2.13021		-251.205	2.13021		-54.992	2.13021		2.85919	2.13021		-0.647203	2.13021
	262.707	2.16022		-263.278	2.16022		-57.6712	2.16022		2.84255	2.16022		-0.12954	2.16022
	288.614	2.19022		-258.626	2.19022		-55.0111	2.19022		1.94938	2.19022		0.424648	2.19022
	285.888	2.22022		-111.152	2.22022		2.67315	2.22022		-1.74684	2.22022		-0.639188	2.22022
	240.448	2.25023		245.62	2.25023		55.7599	2.25023		-2.15546	2.25023		0.020031	2.25023
	-224.224	2.28023		265.212	2.28023		59.1449	2.28023		-4.2968	2.28023		0.627914	2.28023
	-288.393	2.31023		263.147	2.31023		56.6812	2.31023		-3.01114	2.31023		-1.17072	2.31023
	-285.63	2.34023		185.285	2.34023		13.3316	2.34023		0.766866	2.34023		0.88012	2.34023
	-259.705	2.37024		-238.22	2.37024		-54.5843	2.37024		3.48815	2.37024		0.588952	2.37024
	152.265	2.40024		-264.073	2.40024		-57.3788	2.40024		3.95697	2.40024		-0.99069	2.40024
	284.834	2.43024		-264.095	2.43024		-57.8831	2.43024		2.88943	2.43024		-0.90918	2.43024
	285.483	2.46025		-226.961	2.46025		-32.9008	2.46025		-0.197249	2.46025		-0.23595	2.46025
	267.849	2.49025		194.453	2.49025		53.7182	2.49025		-3.83078	2.49025		0.137014	2.49025
	-71.9751	2.52025		264.333	2.52025		57.0075	2.52025		-2.87031	2.52025		1.09444	2.52025
	-280.717	2.55026		263.581	2.55026		57.1446	2.55026		-2.74927	2.55026		0.493717	2.55026
	-287.763	2.58026		240.054	2.58026		45.9373	2.58026		-0.0128472	2.58026		1.34677	2.58026
	-273.291	2.61026		-126.963	2.61026		-47.6154	2.61026		1.74022	2.61026		0.194214	2.61026
	-15.512	2.64026		-261.384	2.64026		-59.719	2.64026		2.98656	2.64026		0.108789	2.64026
	277.044	2.67027		-262.848	2.67027		-58.3306	2.67027		1.81464	2.67027		-1.07764	2.67027
	287.61	2.70027		-244.353	2.70027		-51.5791	2.70027		1.60914	2.70027		-0.844872	2.70027
	280.327	2.73027		46.353	2.73027		37.9974	2.73027		-2.92411	2.73027		-0.893262	2.73027
	95.639	2.76028		257.23	2.76028		58.3738	2.76028		-1.03175	2.76028		-0.864754	2.76028
	-267.276	2.79028		263.564	2.79028		58.5438	2.79028		-3.34783	2.79028		0.972131	2.79028
	-285.467	2.82028		252.512	2.82028		53.3594	2.82028		-2.4672	2.82028		1.09431	2.82028
	-285.875	2.85029		27.9229	2.85029		-19.0294	2.85029		2.50538	2.85029		0.34151	2.85029
	-184.959	2.88029		-251.217	2.88029		-57.1514	2.88029		3.80566	2.88029		0.0265714	2.88029
	265.224	2.91029		-264.225	2.91029		-58.3665	2.91029		2.74442	2.91029		-0.989325	2.91029
	289.185	2.94029		-259.621	2.94029		-55.9251	2.94029		2.93312	2.94029		-1.04011	2.94029
	284.643	2.9703		-107.547	2.9703		2.31967	2.9703		-1.94205	2.9703		-0.184968	2.9703
	240.17	3.0003		245.622	3.0003		54.7867	3.0003		-2.56135	3.0003		0.349343	3.0003
	-227.232	3.0303		263.099	3.0303		58.8224	3.0303		-4.31024	3.0303		0.520774	3.0303
	-289.962	3.06031		263.753	3.06031		56.6076	3.06031		-3.04577	3.06031		1.35526	3.06031
	-284.204	3.09031		181.773	3.09031		14.5698	3.09031		0.350984	3.09031		1.48893	3.09031
	-258.043	3.12031		-239.134	3.12031		-53.0458	3.12031		3.17131	3.12031		-1.66347	3.12031
	154.544	3.15032		-263.977	3.15032		-58.5999	3.15032		2.52026	3.15032		-0.575944	3.15032
	286.601	3.18032		-261.168	3.18032		-57.5256	3.18032		2.54919	3.18032		-0.252281	3.18032
	286.335	3.21032		-225.537	3.21032		-31.8525	3.21032		-0.190993	3.21032		-0.369936	3.21032
	264.744	3.24032		197.616	3.24032		52.6231	3.24032		-2.10379	3.24032		-0.0844342	3.24032
	-69.5407	3.27033		264.788	3.27033		59.408	3.27033		-2.79336	3.27033		0.689416	3.27033
	-280.258	3.30033		260.809	3.30033		57.7077	3.30033		-3.51254	3.30033		-0.216336	3.30033
	-285.474	3.33033		237.721	3.33033		43.7544	3.33033		0.498162	3.33033		-0.2926	3.33033
	-271.434	3.36034		-123.524	3.36034		-49.8846	3.36034		2.20618	3.36034		0.132214	3.36034
	-16.9356	3.39034		-262.884	3.39034		-58.6466	3.39034		1.98878	3.39034		-1.81496	3.39034
	273.688	3.42034		-263.972	3.42034		-57.5637	3.42034		3.09044	3.42034		-1.17441	3.42034
	283.701	3.45035		-245.334	3.45035		-50.3327	3.45035		0.482784	3.45035		-0.303473	3.45035
	281.011	3.48035		46.6086	3.48035		38.644	3.48035		-2.65206	3.48035		0.211097	3.48035
	97.2195	3.51035		255.569	3.51035		58.208	3.51035		-2.58431	3.51035		0.469706	3.51035
	-267.722	3.54035		261.898	3.54035		57.9933	3.54035		-3.21243	3.54035		2.40573	3.54035
	-287.832	3.57036		252.834	3.57036		53.9739	3.57036		-1.58722	3.57036		0.91053	3.57036
	-284.723	3.60036		30.6668	3.60036		-21.0436	3.60036		3.60332	3.60036		2.59443	3.60036
	-184.534	3.63036		-249.174	3.63036		-58.9275	3.63036		2.3876	3.63036		-1.553	3.63036
	263.268	3.66037		-260.94	3.66037		-58.1233	3.66037		3.23612	3.66037		-1.47385	3.66037
	289.838	3.69037		-259.147	3.69037		-54.4079	3.69037		2.74594	3.69037		-1.13583	3.69037
	288.185	3.72037		-108.782	3.72037		2.60456	3.72037		-1.99877	3.72037		-0.758149	3.72037
	238.739	3.75038		245.916	3.75038		56.0662	3.75038		-2.87552	3.75038		-0.496349	3.75038
	-228.993	3.78038		267.226	3.78038		59.1213	3.78038		-3.11853	3.78038		0.297443	3.78038
	-287.87	3.81038		263.259	3.81038		55.3676	3.81038		-2.6779	3.81038		0.592787	3.81038
	-288.314	3.84038		181.811	3.84038		13.9612	3.84038		1.00416	3.84038		1.15871	3.84038
	-259.234	3.87039		-238.795	3.87039		-54.8876	3.87039		3.2625	3.87039		0.555303	3.87039
	158.228	3.90039		-267.472	3.90039		-58.7829	3.90039		2.17946	3.90039		-0.741911	3.90039
	287.05	3.93039		-263.162	3.93039		-56.7752	3.93039		1.99097	3.93039		-0.934347	3.93039
	285.08	3.9604		-227.557	3.9604		-31.801	3.9604		-0.188433	3.9604		-0.584013	3.9604
	264.953	3.9904		197.795	3.9904		54.5402	3.9904		-3.8265	3.9904		-0.411859	3.9904
	-71.1044	4.0204		265.608	4.0204		59.4427	4.0204		-1.29509	4.0204		0.949576	4.0204
	-279.95	4.05041		264.513	4.05041		57.895	4.05041		-2.88926	4.05041		-0.418842	4.05041
	-285.267	4.08041		241.61	4.08041		45.2156	4.08041		-0.757415	4.08041		0.429264	4.08041
	-272.392	4.11041		-127.375	4.11041		-50.2689	4.11041		1.42432	4.11041		0.609608	4.11041
	-14.0327	4.14041		-262.447	4.14041		-59.4587	4.14041		2.74671	4.14041		-0.205041	4.14041
	275.163	4.17042		-260.817	4.17042		-58.1652	4.17042		1.81335	4.17042		-0.793723	4.17042
	287.976	4.20042		-246.173	4.20042		-52.1815	4.20042		2.51348	4.20042		-0.248322	4.20042
	280.53	4.23042		46.723	4.23042		37.5932	4.23042		-1.23955	4.23042		-0.883567	4.23042
	94.9957	4.26043		256.152	4.26043		58.4474	4.26043		-3.03413	4.26043		-0.27438	4.26043
	-266.616	4.29043		264.459	4.29043		57.6489	4.29043		-2.33064	4.29043		0.338744	4.29043
	-287.859	4.32043		250.038	4.32043		53.1605	4.32043		-1.08144	4.32043		0.650759	4.32043
	-285.224	4.35044		23.9558	4.35044		-21.1196	4.35044		0.642671	4.35044		0.144261	4.35044
	-182.491	4.38044		-252.432	4.38044		-56.0123	4.38044		3.02524	4.38044		-0.398385	4.38044
	262.614	4.41044		-264.24	4.41044		-57.8169	4.41044		3.32674	4.41044		-0.749198	4.41044
	288.539	4.44044		-255.293	4.44044		-54.0904	4.44044		2.76058	4.44044		-0.00508291	4.44044
	286.024	4.47045		-104.878	4.47045		2.28561	4.47045		-1.60211	4.47045		-0.379649	4.47045
	236.389	4.50045		247.319	4.50045		55.4344	4.50045		-2.50712	4.50045		1.1268	4.50045
	-227.894	4.53045		266.208	4.53045		58.2217	4.53045		-3.24471	4.53045		0.327579	4.53045
	-288.169	4.56046		262.993	4.56046		55.1012	4.56046		-3.4619	4.56046		-0.165718	4.56046
	-286.928	4.59046		180.702	4.59046		14.2831	4.59046		0.595261	4.59046		0.985558	4.59046
	-258.834	4.62046		-237.823	4.62046		-52.7105	4.62046		2.48913	4.62046		0.511142	4.62046
	157.473	4.65047		-264.498	4.65047		-58.749	4.65047		2.83247	4.65047		-0.663562	4.65047
	287.85	4.68047		-263.214	4.68047		-57.0832	4.68047		2.54202	4.68047		-0.771292	4.68047
	286.346	4.71047		-223.697	4.71047		-31.9292	4.71047		0.473379	4.71047		-0.308545	4.71047
	265.268	4.74047		199.017	4.74047		53.4271	4.74047		-3.05496	4.74047		-0.347583	4.74047
	-73.8865	4.77048		266.39	4.77048		58.696	4.77048		-3.54814	4.77048		0.0280314	4.77048
	-277.559	4.80048		264.218	4.80048		58.4449	4.80048		-2.43011	4.80048		0.179406	4.80048
	-290.337	4.83048		238.401	4.83048		43.9359	4.83048		-0.539582	4.83048		0.122381	4.83048
	-272.299	4.86049		-129.931	4.86049		-48.2269	4.86049		3.11758	4.86049		0.496292	4.86049
	-11.3206	4.89049		-260.362	4.89049		-58.1728	4.89049		4.23766	4.89049		-0.547483	4.89049
	277.096	4.92049		-264.23	4.92049		-58.7945	4.92049		4.25083	4.92049		-1.38241	4.92049
	286.935	4.9505		-245.729	4.9505		-50.4645	4.9505		0.632863	4.9505		0.64247	4.9505
	280.631	4.9805		49.9895	4.9805		37.9213	4.9805		-2.81849	4.9805		0.0196894	4.9805
	91.8686	5.0105		258.047	5.0105		57.7036	5.0105		-3.01037	5.0105		1.13991	5.0105
	-266.211	5.0405		261.378	5.0405		57.3628	5.0405		-3.59169	5.0405		1.216	5.0405
	-288.362	5.07051		250.106	5.07051		51.9849	5.07051		-2.12705	5.07051		1.06119	5.07051
	-285.688	5.10051		24.971	5.10051		-21.0884	5.10051		2.48177	5.10051		0.269538	5.10051
	-182.506	5.13051		-250.777	5.13051		-57.6802	5.13051		3.53042	5.13051		-0.796648	5.13051
	263.717	5.16052		-264.728	5.16052		-56.1951	5.16052		1.98575	5.16052		-1.14996	5.16052
	287.825	5.19052		-255.566	5.19052		-54.4802	5.19052		2.09682	5.19052		-0.0957995	5.19052
	285.877	5.22052		-104.536	5.22052		1.84855	5.22052		-0.926952	5.22052		-0.857247	5.22052
	237.027	5.25053		248.003	5.25053		57.3582	5.25053		-1.76095	5.25053		-0.233827	5.25053
	-228.487	5.28053		265.911	5.28053		58.9836	5.28053		-3.94695	5.28053		0.876488	5.28053
	-288.671	5.31053		261.031	5.31053		55.5141	5.31053		-3.19394	5.31053		0.749032	5.31053
	-287.404	5.34053		178.624	5.34053		13.38	5.34053		0.990177	5.34053		1.30262	5.34053
	-258.423	5.37054		-237.426	5.37054		-56.0178	5.37054		2.29554	5.37054		-0.633465	5.37054
	158.596	5.40054		-266.354	5.40054		-58.4883	5.40054		3.4027	5.40054		-1.68264	5.40054
	288.063	5.43054		-261.148	5.43054		-56.6674	5.43054		2.2636	5.43054		-0.801594	5.43054
	287.597	5.46055		-226.235	5.46055		-30.3828	5.46055		-0.502074	5.46055		-1.65798	5.46055
	265.791	5.49055		198.574	5.49055		54.9978	5.49055		-3.21296	5.49055		-0.199487	5.49055
	-74.323	5.52055		264.873	5.52055		58.5171	5.52055		-2.78219	5.52055		0.826748	5.52055
	-280.918	5.55056		261.725	5.55056		56.7243	5.55056		-2.47644	5.55056		0.418028	5.55056
	-285.97	5.58056		238.788	5.58056		44.669	5.58056		0.326947	5.58056		1.07173	5.58056
	-274.576	5.61056		-130.285	5.61056		-49.5032	5.61056		2.25471	5.61056		0.396669	5.61056
	-10.3655	5.64056		-260.963	5.64056		-58.474	5.64056		3.31237	5.64056		-0.0892688	5.64056
	273.754	5.67057		-262.725	5.67057		-57.5291	5.67057		2.38241	5.67057		-1.22394	5.67057
	288.915	5.70057		-244.581	5.70057		-49.8206	5.70057		1.66929	5.70057		-1.94044	5.70057
	280.518	5.73057		51.6689	5.73057		36.9183	5.73057		-2.73933	5.73057		0.706942	5.73057
	93.2589	5.76058		257.492	5.76058		58.0246	5.76058		-3.53089	5.76058		-0.419707	5.76058
	-267.299	5.79058		262.572	5.79058		56.5841	5.79058		-3.15321	5.79058		0.886518	5.79058
	-287.385	5.82058		251.181	5.82058		51.5405	5.82058		-1.8872	5.82058		1.40437	5.82058
	-286.048	5.85059		26.5334	5.85059		-19.7516	5.85059		2.64265	5.85059		0.77861	5.85059
	-180.97	5.88059		-251.686	5.88059		-55.6511	5.88059		3.6999	5.88059		0.271529	5.88059
	263.866	5.91059		-263.518	5.91059		-58.0169	5.91059		3.6867	5.91059		0.829698	5.91059
	287.553	5.94059		-257.564	5.94059		-54.1622	5.94059		2.63999	5.94059		-0.608689	5.94059
	286.878	5.9706		-105.11	5.9706		3.20409	5.9706		-1.89109	5.9706		-0.765441	5.9706
	236.538	6.0006		245.604	6.0006		54.976	6.0006		-2.21599	6.0006		-0.0411106	6.0006
	-228.506	6.0306		264.743	6.0306		57.823	6.0306		-3.56536	6.0306		-0.878095	6.0306
	-289.319	6.06061		263.224	6.06061		56.5458	6.06061		-3.37639	6.06061		1.18443	6.06061
	-287.391	6.09061		178.661	6.09061		11.2029	6.09061		1.07137	6.09061		-0.162303	6.09061
	-257.779	6.12061		-236.563	6.12061		-54.4001	6.12061		2.67536	6.12061		0.299391	6.12061
	159.994	6.15062		-264.405	6.15062		-58.5322	6.15062		2.43215	6.15062		-0.472937	6.15062
	287.169	6.18062		-264.199	6.18062		-57.404	6.18062		2.97584	6.18062		-0.664421	6.18062
	288.39	6.21062		-224.328	6.21062		-31.1347	6.21062		-0.979347	6.21062		-1.42019	6.21062
	263.895	6.24062		199.693	6.24062		55.9041	6.24062		-2.13297	6.24062		-1.44291	6.24062
	-75.8066	6.27063		265.523	6.27063		59.0173	6.27063		-3.15832	6.27063		0.601631	6.27063
	-281.449	6.30063		262.291	6.30063		57.7199	6.30063		-2.54536	6.30063		1.7486	6.30063
	-285.358	6.33063		238.746	6.33063		43.8393	6.33063		-0.0899176	6.33063		1.07398	6.33063
	-273.285	6.36064		-128.495	6.36064		-48.2406	6.36064		3.23548	6.36064		0.370153	6.36064
	-6.40333	6.39064		-262.656	6.39064		-58.1796	6.39064		2.64883	6.39064		-0.123495	6.39064
	275.77	6.42064		-263.181	6.42064		-58.0311	6.42064		3.67748	6.42064		-1.44412	6.42064
	286.424	6.45065		-247.054	6.45065		-53.1851	6.45065		0.478636	6.45065		-0.706985	6.45065
	279.818	6.48065		51.1495	6.48065		37.349	6.48065		-2.83284	6.48065		0.22199	6.48065
	90.1714	6.51065		258.117	6.51065		56.6834	6.51065		-2.65973	6.51065		-0.660523	6.51065
	-267.806	6.54065		264.341	6.54065		57.8279	6.54065		-1.7892	6.54065		0.592975	6.54065
	-286.243	6.57066		252.192	6.57066		52.9994	6.57066		-3.64769	6.57066		0.521507	6.57066
	-286.215	6.60066		24.1227	6.60066		-20.1884	6.60066		1.46899	6.60066		0.737073	6.60066
	-179.565	6.63066		-250.257	6.63066		-54.951	6.63066		2.76672	6.63066		0.00527469	6.63066
	263.418	6.66067		-263.424	6.66067		-57.8381	6.66067		3.46105	6.66067		-0.220336	6.66067
	287.414	6.69067		-257.314	6.69067		-53.5862	6.69067		2.71922	6.69067		-1.56858	6.69067
	284.108	6.72067		-103.752	6.72067		4.64333	6.72067		-2.60922	6.72067		-1.35927	6.72067
	235.212	6.75068		245.538	6.75068		54.7545	6.75068		-2.54043	6.75068		1.34539	6.75068
	-229.385	6.78068		262.737	6.78068		57.0882	6.78068		-2.68494	6.78068		0.501647	6.78068
	-287.359	6.81068		260.864	6.81068		55.8512	6.81068		-3.03371	6.81068		0.664376	6.81068
	-284.343	6.84068		176.256	6.84068		12.4737	6.84068		-0.0511568	6.84068		0.926179	6.84068
	-256.854	6.87069		-237.548	6.87069		-54.7406	6.87069		2.82226	6.87069		-0.56503	6.87069
	160.009	6.90069		-264.778	6.90069		-58.2972	6.90069		3.62864	6.90069		-0.244137	6.90069
	286.229	6.93069		-261.993	6.93069		-57.2276	6.93069		3.78535	6.93069		-1.70914	6.93069
	286.439	6.9607		-223.876	6.9607		-29.7475	6.9607		-0.277684	6.9607		-0.0641604	6.9607
	263.906	6.9907		201.467	6.9907		53.607	6.9907		-2.3362	6.9907		-1.15537	6.9907
	-77.7761	7.0207		264.762	7.0207		58.7137	7.0207		-2.73307	7.0207		1.55365	7.0207
	-278.892	7.05071		262.045	7.05071		57.6075	7.05071		-3.26467	7.05071		0.367122	7.05071
	-286.862	7.08071		236.99	7.08071		44.8129	7.08071		-0.889021	7.08071		0.709941	7.08071
	-271.885	7.11071		-131.486	7.11071		-49.6999	7.11071		4.3137	7.11071		1.47764	7.11071
	-6.9946	7.14071		-261.942	7.14071		-58.4177	7.14071		3.61902	7.14071		-0.0151187	7.14071
	274.43	7.17072		-262.193	7.17072		-57.2994	7.17072		3.34481	7.17072		-2.42571	7.17072
	287.471	7.20072		-246.313	7.20072		-50.8048	7.20072		-0.159864	7.20072		-0.629671	7.20072
	278.761	7.23072		51.9859	7.23072		37.6396	7.23072		-4.64464	7.23072		-1.87138	7.23072
	91.7346	7.26073		257.494	7.26073		57.0246	7.26073		-3.07833	7.26073		0.661293	7.26073
	-266.662	7.29073		263.924	7.29073		57.0647	7.29073		-2.68156	7.29073		2.12196	7.29073
	-286.888	7.32073		251.574	7.32073		52.2997	7.32073		-1.6513	7.32073		0.771199	7.32073
	-284.693	7.35074		23.0949	7.35074		-20.4709	7.35074		2.19595	7.35074		1.81305	7.35074
	-179.035	7.38074		-251.899	7.38074		-56.953	7.38074		2.27672	7.38074		-0.965932	7.38074
	260.937	7.41074		-263.665	7.41074		-56.8226	7.41074		3.9024	7.41074		-1.14277	7.41074
	288.042	7.44074		-257.11	7.44074		-54.3368	7.44074		2.44686	7.44074		-0.82544	7.44074
	285.889	7.47075		-101.294	7.47075		3.96343	7.47075		-2.21717	7.47075		-0.197005	7.47075
	236.017	7.50075		246.434	7.50075		55.475	7.50075		-3.79413	7.50075		-0.454321	7.50075
	-229.323	7.53075		264.442	7.53075		58.3281	7.53075		-2.43579	7.53075		0.361173	7.53075
	-289.314	7.56076		261.945	7.56076		53.9696	7.56076		-1.96151	7.56076		-0.126218	7.56076
	-287.163	7.59076		174.729	7.59076		12.4427	7.59076		1.32943	7.59076		-0.0375314	7.59076
	-258.184	7.62076		-239.615	7.62076		-55.2839	7.62076		2.1219	7.62076		0.901055	7.62076
	160.07	7.65077		-263.314	7.65077		-56.6736	7.65077		2.9195	7.65077		-0.357366	7.65077
	287.301	7.68077		-261.67	7.68077		-57.0155	7.68077		3.41529	7.68077		-1.63654	7.68077
	287.811	7.71077		-223.516	7.71077		-29.5141	7.71077		0.872282	7.71077		0.449633	7.71077
	264.678	7.74077		203.854	7.74077		53.7999	7.74077		-3.54343	7.74077		-0.582497	7.74077
	-78.0412	7.77078		264.678	7.77078		57.7747	7.77078		-3.84515	7.77078		0.729401	7.77078
	-278.979	7.80078		263.071	7.80078		57.0797	7.80078		-2.9684	7.80078		0.950923	7.80078
	-286.461	7.83078		236.614	7.83078		43.8809	7.83078		-1.90724	7.83078		1.70784	7.83078
	-273.408	7.86079		-133.187	7.86079		-48.4578	7.86079		2.20302	7.86079		1.17877	7.86079
	-7.41787	7.89079		-261.477	7.89079		-56.4633	7.89079		2.91617	7.89079		0.0608694	7.89079
	275.731	7.92079		-265.105	7.92079		-57.4703	7.92079		2.73689	7.92079		-1.34783	7.92079
	286.274	7.9508		-243.589	7.9508		-51.9591	7.9508		2.458	7.9508		0.732244	7.9508
	280.263	7.9808		54.9993	7.9808		37.5794	7.9808		-1.98223	7.9808		-2.87737	7.9808
	90.214	8.0108		259.578	8.0108		56.1035	8.0108		-2.88769	8.0108		-0.324773	8.0108
	-268.152	8.0408		262.754	8.0408		58.1744	8.0408		-2.18669	8.0408		0.687721	8.0408
	-287.811	8.07081		251.208	8.07081		52.8468	8.07081		-3.1307	8.07081		1.44127	8.07081
	-283.565	8.10081		22.8084	8.10081		-20.0287	8.10081		2.90762	8.10081		-0.0998632	8.10081
	-174.744	8.13081		-251.402	8.13081		-56.4914	8.13081		3.58669	8.13081		-0.19302	8.13081
	264.478	8.16082		-263.849	8.16082		-58.3951	8.16082		3.37504	8.16082		-0.641625	8.16082
	287.633	8.19082		-258.157	8.19082		-54.7582	8.19082		1.63541	8.19082		-1.42451	8.19082
	285.664	8.22082		-100.551	8.22082		3.65629	8.22082		-1.32034	8.22082		-0.56752	8.22082
	234.195	8.25083		247.213	8.25083		56.5756	8.25083		-3.74942	8.25083		0.699388	8.25083
	-234.152	8.28083		263.875	8.28083		57.9018	8.28083		-3.7851	8.28083		0.937682	8.28083
	-288.023	8.31083		262.251	8.31083		55.0835	8.31083		-2.14406	8.31083		1.47868	8.31083
	-284.973	8.34083		176.881	8.34083		11.8631	8.34083		0.38324	8.34083		-0.467728	8.34083
	-258.261	8.37084		-239.101	8.37084		-54.0841	8.37084		2.71078	8.37084		-0.22565	8.37084
	163.178	8.40084		-266.132	8.40084		-58.5968	8.40084		2.96492	8.40084		-1.58617	8.40084
	286.184	8.43084		-262.521	8.43084		-55.948	8.43084		4.07638	8.43084		0.243192	8.43084
	286.781	8.46085		-223.274	8.46085		-29.3727	8.46085		-0.113758	8.46085		-0.687045	8.46085
	265.211	8.49085		204.437	8.49085		53.64	8.49085		-2.06825	8.49085		1.06375	8.49085
	-79.4944	8.52085		264.667	8.52085		58.6695	8.52085		-3.61764	8.52085		-0.649113	8.52085
	-282.451	8.55086		263.126	8.55086		58.2131	8.55086		-2.9981	8.55086		0.25138	8.55086
	-286.308	8.58086		235.642	8.58086		43.7631	8.58086		-0.435024	8.58086		-0.312803	8.58086
	-271.621	8.61086		-134.283	8.61086		-50.6697	8.61086		2.0763	8.61086		0.251986	8.61086
	-6.19253	8.64086		-263.329	8.64086		-57.7608	8.64086		2.59059	8.64086		-0.700564	8.64086
	275.036	8.67087		-262.033	8.67087		-56.7852	8.67087		2.69176	8.67087		-0.687593	8.67087
	289.944	8.70087		-241.321	8.70087		-51.7163	8.70087		2.8495	8.70087		-0.00761518	8.70087
	279.556	8.73087		57.426	8.73087		38.3765	8.73087		-3.14292	8.73087		0.847327	8.73087
	87.6658	8.76088		256.751	8.76088		57.832	8.76088		-2.50707	8.76088		-0.515839	8.76088
	-266.01	8.79088		262.528	8.79088		57.0752	8.79088		-2.8477	8.79088		1.29982	8.79088
	-286.593	8.82088		251.82	8.82088		52.2934	8.82088		-2.81323	8.82088		1.51001	8.82088
	-286.631	8.85089		20.3004	8.85089		-21.6507	8.85089		2.27666	8.85089		0.77564	8.85089
	-174.951	8.88089		-252.361	8.88089		-57.9688	8.88089		3.42633	8.88089		1.03115	8.88089
	265.13	8.91089		-262.752	8.91089		-57.2614	8.91089		3.47294	8.91089		-0.420441	8.91089
	287.503	8.94089		-256.796	8.94089		-55.1865	8.94089		2.66323	8.94089		-2.84872	8.94089
	283.461	8.9709		-100.274	8.9709		5.13291	8.9709		-1.57236	8.9709		-1.76931	8.9709
	234.59	9.0009		246.269	9.0009		56.3649	9.0009		-3.53135	9.0009		-1.67112	9.0009
	-233.359	9.0309		263.371	9.0309		58.8065	9.0309		-4.23518	9.0309		0.543728	9.0309
	-289.233	9.06091		261.185	9.06091		57.4449	9.06091		-3.09577	9.06091		1.64912	9.06091
	-286.304	9.09091		173.411	9.09091		10.5521	9.09091		0.66376	9.09091		0.100963	9.09091
	-257.73	9.12091		-238.691	9.12091		-55.6472	9.12091		3.44645	9.12091		1.27912	9.12091
	164.136	9.15092		-262.381	9.15092		-56.6334	9.15092		3.59744	9.15092		-1.0458	9.15092
	287.466	9.18092		-261.596	9.18092		-57.1694	9.18092		3.96656	9.18092		-1.02942	9.18092
	284.953	9.21092		-222.34	9.21092		-31.1686	9.21092		-0.636197	9.21092		-1.07376	9.21092
	264.432	9.24092		203.336	9.24092		54.1593	9.24092		-2.37766	9.24092		-0.602821	9.24092
	-79.6296	9.27093		265.08	9.27093		58.0407	9.27093		-4.28081	9.27093		0.705972	9.27093
	-279.333	9.30093		263.033	9.30093		57.2332	9.30093		-3.38602	9.30093		1.88653	9.30093
	-287.043	9.33093		236.544	9.33093		44.4511	9.33093		-0.170713	9.33093		1.76084	9.33093
	-271.165	9.36094		-135.786	9.36094		-49.5421	9.36094		1.91119	9.36094		1.15506	9.36094
	-3.50873	9.39094		-262.518	9.39094		-58.385	9.39094		3.93013	9.39094		-0.805874	9.39094
	275.24	9.42094		-262.94	9.42094		-58.3025	9.42094		2.3458	9.42094		-1.63886	9.42094
	286.246	9.45095		-244.143	9.45095		-50.2766	9.45095		2.73129	9.45095		-0.82521	9.45095
	279.961	9.48095		55.2714	9.48095		38.6936	9.48095		-2.73964	9.48095		-0.933637	9.48095
	85.8033	9.51095		258.299	9.51095		57.4003	9.51095		-2.87189	9.51095		0.830511	9.51095
	-268.036	9.54095		263.704	9.54095		58.2357	9.54095		-2.70099	9.54095		0.885316	9.54095
	-285.685	9.57096		250.639	9.57096		53.1745	9.57096		-1.17483	9.57096		0.610733	9.57096
	-283.612	9.60096		20.1795	9.60096		-21.3231	9.60096		1.99037	9.60096		0.319185	9.60096
	-174.204	9.63096		-251.588	9.63096		-56.667	9.63096		2.06866	9.63096		-0.224593	9.63096
	262.658	9.66097		-263.001	9.66097		-58.5766	9.66097		2.07532	9.66097		-1.01693	9.66097
	287.206	9.69097		-255.642	9.69097		-55.8438	9.69097		2.89598	9.69097		-0.193977	9.69097
	286.458	9.72097		-99.7929	9.72097		4.8569	9.72097		-1.89897	9.72097		-2.16871	9.72097
	232.728	9.75098		247.089	9.75098		57.7964	9.75098		-2.90005	9.75098		0.284103	9.75098
	-233.399	9.78098		264.397	9.78098		58.225	9.78098		-1.83695	9.78098		1.98923	9.78098
	-285.813	9.81098		260.747	9.81098		56.3009	9.81098		-3.87404	9.81098		1.19622	9.81098
	-284.621	9.84098		174.059	9.84098		12.2114	9.84098		-0.377323	9.84098		0.516868	9.84098
	-261.022	9.87099		-239.63	9.87099		-55.5405	9.87099		2.95613	9.87099		0.608366	9.87099
	165.434	9.90099		-265.368	9.90099		-58.9388	9.90099		3.00925	9.90099		-0.315074	9.90099
	287.584	9.93099		-262.62	9.93099		-58.0914	9.93099		3.93857	9.93099		-1.32905	9.93099
	287.404	9.961		-221.545	9.961		-28.7332	9.961		0.258344	9.961		-1.22053	9.961
	264.307	9.991		205.25	9.991		53.0698	9.991		-3.45958	9.991		-1.33891	9.991
	-82.4123	10.021		265.2	10.021		57.7416	10.021		-3.2787	10.021		1.10661	10.021
	-282.373	10.051		262.471	10.051		57.5447	10.051		-3.44262	10.051		-0.616226	10.051
	-290.126	10.081		236.626	10.081		43.2298	10.081		0.324416	10.081		0.765124	10.081
	-271.915	10.111		-137.403	10.111		-49.647	10.111		2.35466	10.111		0.634312	10.111
	-1.48438	10.141		-262.306	10.141		-57.3785	10.141		3.21614	10.141		1.50894	10.141
	276.898	10.171		-261.407	10.171		-57.2868	10.171		1.4857	10.171		-1.32111	10.171
	287.953	10.201		-242.315	10.201		-51.4741	10.201		1.95619	10.201		-1.36147	10.201
	278.769	10.231		57.5812	10.231		38.8234	10.231		-1.3428	10.231		-2.06524	10.231
	87.102	10.261		258.895	10.261		58.3419	10.261		-2.94457	10.261		1.04117	10.261
	-268.317	10.291		263.11	10.291		57.5863	10.291		-4.11146	10.291		1.1044	10.291
	-287.678	10.321		249.716	10.321		51.8707	10.321		-2.71599	10.321		1.04733	10.321
	-283.426	10.351		17.713	10.351		-22.0847	10.351		2.69369	10.351		0.238733	10.351
	-172.679	10.381		-253.976	10.381		-56.3222	10.381		2.56793	10.381		1.59933	10.381
	263.21	10.411		-264.758	10.411		-56.3414	10.411		2.86867	10.411		-0.223139	10.411
	287.312	10.441		-255.217	10.441		-53.9978	10.441		3.58639	10.441		-1.13174	10.441
	284.737	10.471		-97.0228	10.471		6.04376	10.471		-2.01963	10.471		-0.501295	10.471
	233.521	10.5011		248.24	10.5011		54.904	10.5011		-2.53404	10.5011		-0.619506	10.5011
	-235.488	10.5311		264.512	10.5311		57.6061	10.5311		-1.76862	10.5311		-0.151884	10.5311
	-287.841	10.5611		259.074	10.5611		55.7539	10.5611		-1.76448	10.5611		0.991939	10.5611
	-285.25	10.5911		172.15	10.5911		9.33663	10.5911		1.15662	10.5911		0.474946	10.5911
	-255.767	10.6211		-240.324	10.6211		-55.986	10.6211		1.34371	10.6211		-0.444703	10.6211
	166.914	10.6511		-263.169	10.6511		-57.0895	10.6511		1.41706	10.6511		-1.09873	10.6511
	287.189	10.6811		-262.404	10.6811		-57.0396	10.6811		0.519588	10.6811		-1.63148	10.6811
	286.001	10.7111		-220.405	10.7111		-29.4652	10.7111		-0.494792	10.7111		-1.11872	10.7111
	265.052	10.7411		204.54	10.7411		54.6191	10.7411		-1.41886	10.7411		0.0220802	10.7411
	-84.1833	10.7711		264.476	10.7711		57.6201	10.7711		-1.9669	10.7711		0.250469	10.7711
	-278.73	10.8011		261.927	10.8011		58.2763	10.8011		-3.49657	10.8011		1.06761	10.8011
	-287.708	10.8311		238.611	10.8311		44.0035	10.8311		-0.840316	10.8311		1.14167	10.8311
	-274.923	10.8611		-138.899	10.8611		-49.2988	10.8611		2.90517	10.8611		0.15289	10.8611
	-1.93871	10.8911		-260.969	10.8911		-57.8726	10.8911		3.14296	10.8911		-0.424713	10.8911
	276.155	10.9211		-260.589	10.9211		-56.7497	10.9211		2.93898	10.9211		0.706081	10.9211
	287.711	10.9511		-244.288	10.9511		-50.7514	10.9511		3.53358	10.9511		-0.022951	10.9511
	278.615	10.9811		58.8152	10.9811		38.009	10.9811		-1.50966	10.9811		-0.87645	10.9811
	83.318	11.0111		257.487	11.0111		57.2815	11.0111		-3.58936	11.0111		-0.0777966	11.0111
	-267.766	11.0411		263.651	11.0411		58.4061	11.0411		-2.66301	11.0411		1.05886	11.0411
	-284.657	11.0711		250.922	11.0711		52.0624	11.0711		-1.50464	11.0711		0.583219	11.0711
	-283.975	11.1011		16.7615	11.1011		-23.1517	11.1011		2.71726	11.1011		1.25552	11.1011
	-171.648	11.1311		-252.066	11.1311		-56.3169	11.1311		2.90025	11.1311		0.279725	11.1311
	265.129	11.1611		-263.994	11.1611		-58.4897	11.1611		1.21451	11.1611		-1.57586	11.1611
	288.709	11.1911		-257.584	11.1911		-53.2508	11.1911		2.96084	11.1911		-1.10861	11.1911
	285.626	11.2211		-95.7791	11.2211		7.11516	11.2211		-2.4118	11.2211		-0.184804	11.2211
	232.552	11.2511		245.625	11.2511		55.9276	11.2511		-3.047	11.2511		-0.790859	11.2511
	-233.552	11.2811		263.753	11.2811		57.5875	11.2811		-1.89742	11.2811		1.10616	11.2811
	-288.392	11.3111		260.51	11.3111		54.6758	11.3111		-3.18103	11.3111		0.904476	11.3111
	-287.273	11.3411		170.34	11.3411		10.2265	11.3411		1.10872	11.3411		-0.111542	11.3411
	-259.881	11.3711		-240.367	11.3711		-54.8433	11.3711		2.56695	11.3711		1.27605	11.3711
	167.019	11.4011		-264.409	11.4011		-58.3466	11.4011		2.85061	11.4011		1.11209	11.4011
	287.525	11.4311		-261.83	11.4311		-56.6164	11.4311		2.06919	11.4311		-1.98379	11.4311
	286.242	11.4611		-220.864	11.4611		-28.9089	11.4611		-0.482537	11.4611		-0.552343	11.4611
	266.278	11.4911		204.7	11.4911		53.5296	11.4911		-3.25189	11.4911		-0.398172	11.4911
	-83.4443	11.5212		263.763	11.5212		58.998	11.5212		-3.32071	11.5212		0.577493	11.5212
	-281.607	11.5512		264.087	11.5512		57.2341	11.5512		-1.85855	11.5512		-1.06367	11.5512
	-287.535	11.5812		237.771	11.5812		43.5817	11.5812		-1.13469	11.5812		-0.958966	11.5812
	-271.698	11.6112		-135.582	11.6112		-49.8568	11.6112		2.12421	11.6112		-0.0824335	11.6112
	-0.738982	11.6412		-261.963	11.6412		-58.4382	11.6412		3.27019	11.6412		1.36706	11.6412
	275.413	11.6712		-262.544	11.6712		-58.1196	11.6712		3.48924	11.6712		-0.517985	11.6712
	286.925	11.7012		-242.478	11.7012		-51.1793	11.7012		1.27608	11.7012		-0.120521	11.7012
	278.26	11.7312		60.4507	11.7312		39.8707	11.7312		-3.01566	11.7312		-1.08435	11.7312
	82.6884	11.7612		256.487	11.7612		58.9977	11.7612		-2.7942	11.7612		0.925902	11.7612
	-267.427	11.7912		261.679	11.7912		56.7987	11.7912		-2.3735	11.7912		0.21357	11.7912
	-286.07	11.8212		248.601	11.8212		52.7711	11.8212		-2.26611	11.8212		0.414688	11.8212
	-284.424	11.8512		17.6917	11.8512		-24.7713	11.8512		2.27027	11.8512		0.621525	11.8512
	-170.118	11.8812		-251.75	11.8812		-57.7707	11.8812		3.28307	11.8812		0.766958	11.8812
	262.718	11.9112		-263.695	11.9112		-56.58	11.9112		2.72865	11.9112		-0.0772216	11.9112
	287.455	11.9412		-256.506	11.9412		-53.8088	11.9412		2.03325	11.9412		-1.06409	11.9412
	286.582	11.9712		-95.1856	11.9712		6.47164	11.9712		-1.93996	11.9712		-0.934911	11.9712
	230.982	12.0012		247.112	12.0012		57.2083	12.0012		-2.69308	12.0012		-0.783208	12.0012
	-233.306	12.0312		263.643	12.0312		57.3422	12.0312		-2.57534	12.0312		0.654007	12.0312
	-284.61	12.0612		261.427	12.0612		56.7289	12.0612		-2.17479	12.0612		0.342083	12.0612
	-286.327	12.0912		172.509	12.0912		10.3761	12.0912		1.20525	12.0912		-0.139748	12.0912
	-259.128	12.1212		-239.06	12.1212		-55.0157	12.1212		3.93303	12.1212		0.500028	12.1212
	168.169	12.1512		-264.684	12.1512		-59.4759	12.1512		2.53313	12.1512		-0.477562	12.1512
	288.061	12.1812		-261.601	12.1812		-54.7677	12.1812		2.25035	12.1812		-1.38106	12.1812
	285.324	12.2112		-221.474	12.2112		-28.1653	12.2112		-0.188687	12.2112		0.288159	12.2112
	263.935	12.2412		204.723	12.2412		53.1001	12.2412		-3.60235	12.2412		-0.760901	12.2412
	-85.0911	12.2712		266.178	12.2712		57.7047	12.2712		-3.13832	12.2712		0.384062	12.2712
	-281.575	12.3012		261.461	12.3012		56.4993	12.3012		-2.74477	12.3012		2.62993	12.3012
	-288.739	12.3312		235.591	12.3312		42.3761	12.3312		0.252223	12.3312		0.297044	12.3312
	-270.454	12.3612		-140.655	12.3612		-51.0176	12.3612		2.28725	12.3612		1.79124	12.3612
	1.54833	12.3912		-263.185	12.3912		-57.2934	12.3912		3.07819	12.3912		-0.192726	12.3912
	276.381	12.4212		-262.42	12.4212		-56.9395	12.4212		1.61755	12.4212		-1.06547	12.4212
	287.456	12.4512		-241.139	12.4512		-50.8128	12.4512		1.12102	12.4512		-1.52633	12.4512
	279.068	12.4812		62.5761	12.4812		40.7888	12.4812		-2.64634	12.4812		-1.08038	12.4812
	82.4089	12.5113		259.697	12.5113		58.252	12.5113		-3.14327	12.5113		0.0824474	12.5113
	-267.114	12.5413		262.824	12.5413		56.5739	12.5413		-2.13214	12.5413		1.94876	12.5413
	-288.49	12.5713		250.19	12.5713		52.2939	12.5713		-2.28736	12.5713		0.367972	12.5713
	-286.245	12.6013		13.4473	12.6013		-22.6078	12.6013		2.45086	12.6013		0.598051	12.6013
	-170.765	12.6313		-253.268	12.6313		-56.6048	12.6313		3.86116	12.6313		-0.383549	12.6313
	262.72	12.6613		-261.874	12.6613		-57.727	12.6613		3.03343	12.6613		-0.05153	12.6613
	288.482	12.6913		-256.478	12.6913		-52.8386	12.6913		3.3779	12.6913		0.390656	12.6913
	287.031	12.7213		-93.229	12.7213		6.37534	12.7213		-1.39985	12.7213		-1.55696	12.7213
	231.109	12.7513		248.096	12.7513		54.0195	12.7513		-3.74247	12.7513		0.0626065	12.7513
	-235.747	12.7813		263.818	12.7813		56.7884	12.7813		-3.95718	12.7813		-1.27515	12.7813
	-289.75	12.8113		261.956	12.8113		56.0066	12.8113		-2.19174	12.8113		-0.879153	12.8113
	-287.253	12.8413		168.854	12.8413		10.6536	12.8413		1.24775	12.8413		0.51629	12.8413
	-255.376	12.8713		-242.085	12.8713		-54.0684	12.8713		2.62862	12.8713		0.119081	12.8713
	171.1	12.9013		-264.567	12.9013		-58.3447	12.9013		2.11582	12.9013		-0.507573	12.9013
	287.351	12.9313		-261.354	12.9313		-57.2621	12.9313		2.73522	12.9313		-0.651138	12.9313
	287.471	12.9613		-220.702	12.9613		-26.6647	12.9613		-0.956975	12.9613		0.0111618	12.9613
	262.445	12.9913		208.967	12.9913		52.1571	12.9913		-1.37521	12.9913		0.235495	12.9913
	-87.9363	13.0213		266.287	13.0213		57.8601	13.0213		-3.40742	13.0213		1.48139	13.0213
	-281.411	13.0513		262.039	13.0513		56.7881	13.0513		-3.01449	13.0513		0.591503	13.0513
	-285.871	13.0813		237.121	13.0813		42.6002	13.0813		-0.516191	13.0813		1.24743	13.0813
	-269.362	13.1113		-141.318	13.1113		-50.2243	13.1113		4.0164	13.1113		0.768685	13.1113
	3.98351	13.1413		-262.484	13.1413		-56.7437	13.1413		3.32654	13.1413		-0.103096	13.1413
	279.302	13.1713		-262.013	13.1713		-56.9031	13.1713		3.3734	13.1713		-0.596899	13.1713
	285.799	13.2013		-244.401	13.2013		-48.9522	13.2013		0.830314	13.2013		-1.10646	13.2013
	278.32	13.2313		60.4591	13.2313		39.8765	13.2313		-3.07266	13.2313		-1.09044	13.2313
	79.9938	13.2613		258.524	13.2613		58.0063	13.2613		-4.16785	13.2613		-0.799249	13.2613
	-270.276	13.2913		262.954	13.2913		57.5885	13.2913		-1.83624	13.2913		-0.41627	13.2913
	-287.63	13.3213		249.827	13.3213		51.7001	13.3213		-2.89976	13.3213		0.0198132	13.3213
	-285.336	13.3513		12.8068	13.3513		-23.7583	13.3513		1.80381	13.3513		0.684027	13.3513
	-166.962	13.3813		-252.551	13.3813		-57.0693	13.3813		3.79577	13.3813		0.858329	13.3813
	263.849	13.4113		-263.624	13.4113		-57.4308	13.4113		3.48365	13.4113		0.980964	13.4113
	286.998	13.4413		-254.328	13.4413		-54.1737	13.4413		1.74353	13.4413		-1.13729	13.4413
	286.505	13.4713		-92.486	13.4713		6.0072	13.4713		-2.15363	13.4713		-0.425773	13.4713
	230.387	13.5014		247.212	13.5014		54.9108	13.5014		-4.07619	13.5014		-1.05512	13.5014
	-237.589	13.5314		263.797	13.5314		56.8034	13.5314		-2.48162	13.5314		0.588238	13.5314
	-288.692	13.5614		260.45	13.5614		55.8353	13.5614		-1.41405	13.5614		0.529861	13.5614
	-284.506	13.5914		167.395	13.5914		10.9632	13.5914		0.322836	13.5914		0.628458	13.5914
	-257.981	13.6214		-241.07	13.6214		-54.6295	13.6214		4.07242	13.6214		1.04224	13.6214
	174.146	13.6514		-265.206	13.6514		-56.9571	13.6514		3.67055	13.6514		-0.651223	13.6514
	287.773	13.6814		-263.594	13.6814		-57.0817	13.6814		2.00227	13.6814		-0.399347	13.6814
	288.366	13.7114		-219.845	13.7114		-28.1187	13.7114		-0.342929	13.7114		-1.34698	13.7114
	263.024	13.7414		209.815	13.7414		52.8052	13.7414		-2.53342	13.7414		-0.151367	13.7414
	-88.3872	13.7714		267.848	13.7714		58.5343	13.7714		-2.20269	13.7714		1.1318	13.7714
	-283.504	13.8014		262.823	13.8014		57.6398	13.8014		-2.03478	13.8014		0.553855	13.8014
	-285.581	13.8314		235.866	13.8314		43.3039	13.8314		-1.68443	13.8314		0.794498	13.8314
	-273.362	13.8614		-141.277	13.8614		-50.1232	13.8614		1.04199	13.8614		0.774557	13.8614
	1.44916	13.8914		-262.1	13.8914		-58.1005	13.8914		4.36677	13.8914		-0.962206	13.8914
	273.254	13.9214		-260.775	13.9214		-57.4149	13.9214		2.10269	13.9214		-1.59004	13.9214
	287.368	13.9514		-240.925	13.9514		-51.5179	13.9514		2.3465	13.9514		-1.33695	13.9514
	278.793	13.9814		64.0347	13.9814		38.4403	13.9814		-2.79242	13.9814		-0.402154	13.9814
	79.7897	14.0114		258.296	14.0114		57.4749	14.0114		-3.91579	14.0114		0.0630205	14.0114
	-265.557	14.0414		261.934	14.0414		58.0173	14.0414		-3.02784	14.0414		0.865856	14.0414
	-287.754	14.0714		248.56	14.0714		52.3813	14.0714		-1.58859	14.0714		0.791491	14.0714
	-284.218	14.1014		11.1406	14.1014		-23.6052	14.1014		2.37427	14.1014		1.71313	14.1014
	-166.308	14.1314		-252.246	14.1314		-56.1605	14.1314		3.15712	14.1314		0.700563	14.1314
	264.905	14.1614		-262.743	14.1614		-57.5565	14.1614		2.11841	14.1614		-0.672714	14.1614
	290.698	14.1914		-254.484	14.1914		-54.3347	14.1914		2.98831	14.1914		-1.61351	14.1914
	287.189	14.2214		-92.8487	14.2214		6.43813	14.2214		-1.8902	14.2214		-0.414552	14.2214
	229.433	14.2514		245.359	14.2514		57.1966	14.2514		-3.89311	14.2514		-1.34995	14.2514
	-237.635	14.2814		262.924	14.2814		57.7174	14.2814		-3.73053	14.2814		1.72862	14.2814
	-288.6	14.3114		260.663	14.3114		54.609	14.3114		-1.732	14.3114		1.22467	14.3114
	-286.197	14.3414		166.919	14.3414		10.5286	14.3414		0.726761	14.3414		1.22412	14.3414
	-257.305	14.3714		-238.939	14.3714		-54.1329	14.3714		3.09825	14.3714		-0.734418	14.3714
	173.225	14.4014		-263.662	14.4014		-57.3304	14.4014		3.36528	14.4014		0.167718	14.4014
	286.249	14.4314		-261.179	14.4314		-56.2247	14.4314		3.72915	14.4314		-1.35539	14.4314
	287.461	14.4614		-219.417	14.4614		-27.238	14.4614		-0.382391	14.4614		-1.21012	14.4614
	262.181	14.4914		207.792	14.4914		53.4597	14.4914		-1.63173	14.4914		-1.73323	14.4914
	-90.7821	14.5215		263.387	14.5215		57.7124	14.5215		-2.96998	14.5215		0.238902	14.5215
	-283.255	14.5515		262.544	14.5515		56.435	14.5515		-4.32054	14.5515		-0.032488	14.5515
	-286.605	14.5815		236.205	14.5815		40.8006	14.5815		-1.80478	14.5815		0.692416	14.5815
	-269.47	14.6115		-142.887	14.6115		-48.2567	14.6115		2.89101	14.6115		2.1234	14.6115
	6.82668	14.6415		-261.269	14.6415		-58.7565	14.6415		1.73585	14.6415		0.786123	14.6415
	278.051	14.6715		-260.412	14.6715		-56.6201	14.6715		2.65862	14.6715		-0.983239	14.6715
	286.334	14.7015		-243.145	14.7015		-49.9997	14.7015		2.75883	14.7015		-1.30979	14.7015
	278.304	14.7315		62.4908	14.7315		40.1308	14.7315		-2.72625	14.7315		-0.541573	14.7315
	80.0335	14.7615		258.097	14.7615		57.2757	14.7615		-1.97499	14.7615		0.906143	14.7615
	-270.563	14.7915		263.907	14.7915		56.2985	14.7915		-2.19996	14.7915		0.838844	14.7915
	-287.543	14.8215		250.268	14.8215		52.8451	14.8215		-2.46308	14.8215		0.713289	14.8215
	-248.728	14.8515		11.7666	14.8515		-24.1221	14.8515		1.04032	14.8515		0.446212	14.8515
	-131.713	14.8815		-173.211	14.8815		-36.2251	14.8815		1.7972	14.8815		-0.38776	14.8815
	173.615	14.9115		-69.5129	14.9115		-15.2805	14.9115		0.986799	14.9115		-0.416005	14.9115
	-1.32233	14.9415		-41.797	14.9415		-17.8619	14.9415		1.55751	14.9415		-0.183809	14.9415
	0	14.9715		0	14.9715		0	14.9715		0	14.9715		0	14.9715

## Sheet: Figure 3 d
Figure 3 d
	Concentration (copies)	FND SBR		Lock-in Signal	S0_a	S0_b	S0_c	S1_a	S1_b	S1_c	S2_a	S2_b	S2_c	S3_a	S3_b	S3_c	S4_a	S4_b	S5_c
	0	0.00609775			24496.5	20230.3	17891.4	17530.6	16514.2	16175.2	24571.9	21882.8	19735.6	27661.5	21353.6	19058.9	23382.6	19761.9	17251.8
	0	0.00817618			24477.5	20221.2	17887.3	17522.2	16508.1	16168.4	24613.9	21774	19815.1	27631.8	21332.2	19050.6	23349	19730.8	17241.6
	0	0.00156258			24464.8	20215	17886.9	17570.4	16504.4	16166	24609.5	21764.1	19811.6	27612.9	21259.8	19045.2	23325.1	19726.1	17249.2
	10	0.136739			24484.2	20219.5	17919.9	17663	16509.6	16144.5	24599.7	21757	19807.7	27594.1	21255.2	19030.1	23317.2	19721.3	17267.2
	10	0.127054			24485.3	20242.3	17922.3	17661.7	16644.1	16024.2	24553.3	21752	19795.8	27649.6	21250.8	18959.9	23307.9	19721.3	17265.7
	10	0.122638			24473.9	20236.1	17922.6	17656.5	16646.5	16021.6	24476.3	21841.6	19694.9	27639.4	21247.1	18957.4	23314.8	19747.1	17261.4
	100	1.8798			24464.5	20229.4	17921.8	17630.7	16644.3	16018	24465.5	21851	19689	27623	21314.6	18954.9	23325.5	19742.3	17252.8
	100	1.87884			24431.8	20218.5	17893.3	17512.3	16642.3	16022.2	24457.8	21845.7	19683	27603.7	21315.4	18953.4	23316.6	19738.8	17225.7
	100	1.8766			24403.6	20180.5	17883.5	17506.2	16524	16155.9	24471.7	21839.3	19679.4	27526	21309.6	19023.4	23304.6	19733.6	17221.2
	1000	2.12427			24395.9	20173.4	17881	17502.8	16500.7	16160.8	24556.8	21760.2	19773.4	27485	21303.5	19021.3	23289.2	19697.7	17218.6
	1000	2.12271			24394.6	20166	17878.7	17504	16497.5	16159.7	24549.6	21722.9	19782.9	27463.3	21238.3	19019.8	23252.1	19692.8	17216
	1000	2.12133			24408	20163.6	17899.1	17639	16494.7	16161.3	24543	21715	19779.3	27444.1	21215.2	19014.3	23243	19685.9	17244.4
	100000	2.07944			24423.7	20191.1	17912.7	17641.8	16595.2	16048.6	24528.5	21710.8	19777.2	27476.2	21212.3	18948.9	23234.7	19682.8	17242.6
	100000	2.08088			24403.4	20188.9	17912.1	17637.8	16640.5	16019.4	24419.5	21766.2	19695.3	27495.2	21206.7	18931	23229.3	19707.1	17240.6
	100000	2.08066			24388.6	20183.3	17907.5	17633.2	16638.4	16017.7	24409	21813.3	19661.2	27475.2	21252.2	18927.2	23250.1	19705.6	17239.3
					24372.2	20175.3	17888.5	17514	16636.4	16017.7	24401.2	21810.3	19655.4	27456.3	21278.4	18922	23240.1	19700.9	17210.8
					24340.3	20143.5	17868.3	17486.5	16563.7	16110	24393.6	21806	19649.5	27405.9	21276	18969.3	23232.4	19698	17204
					24329	20127.8	17867.3	17482.1	16493.6	16159.5	24485.4	21763.3	19708.1	27342	21270.5	18993	23222.6	19672.7	17201.5
					24319.8	20121.6	17866.8	17478.7	16491.5	16159.2	24491.9	21688.5	19756.3	27323.6	21232	18988.7	23184.4	19657.5	17200.2
					24308.5	20117	17874.4	17574.3	16488.6	16159	24489.1	21685.6	19752.3	27304	21182.3	18984.8	23170.9	19654	17220
					24337.9	20136.5	17899	17621.4	16538.6	16092.1	24485.4	21682.4	19749.4	27309	21175.1	18945.2	23161.6	19651.8	17229.8
					24329.8	20146.4	17900.2	17617	16630.4	16017.9	24402	21700.6	19704.6	27353.7	21168.1	18902	23148.9	19664.6	17230.1
					24319.3	20140.5	17896.7	17614.4	16627.4	16016	24363.6	21788	19635	27335	21184.2	18897	23167.6	19677.1	17226.7
					24301.1	20134.3	17889.6	17540.5	16626.6	16015.2	24356.9	21787	19631.2	27318.8	21236	18890.9	23167.2	19672.4	17207.2
					24251.9	20112.4	17856	17466.8	16597.7	16057.7	24352.1	21782.2	19627.7	27294.8	21230.1	18914.1	23158	19670.3	17190.6
					24243.3	20085.7	17850.1	17464.4	16482.5	16159.2	24404.5	21773.3	19647.9	27202.6	21226.4	18963.2	23149.6	19656.8	17189.3
					24232.5	20081	17846.2	17462	16478.8	16159.6	24453.6	21673.6	19732.4	27181.9	21210.2	18958.7	23119.2	19633	17185.3
					24226.5	20075.8	17843.9	17509.7	16474.8	16155.9	24451	21664.8	19727.6	27162.9	21136.1	18954.2	23096.5	19626.6	17194.5
					24244.7	20080.9	17872.9	17603	16479.4	16137	24443.6	21660	19725.5	27146.3	21128.6	18939.1	23086	19624.6	17213.8
					24247.6	20106.1	17870.8	17601.7	16612.4	16019.1	24399.5	21657.6	19714.2	27201.8	21124.4	18871.1	23080.8	19625.5	17212
					24239.9	20100.5	17865.4	17598.5	16615.3	16015.2	24324.8	21749.7	19613.8	27190.4	21120.4	18866.6	23084.9	19651.7	17211.4
					24229.7	20097.5	17861.9	17573.1	16614.9	16015.3	24316.1	21759.9	19605.9	27172.4	21191.4	18863.7	23094.7	19646.5	17202.3
					24199.2	20088.3	17830.7	17455.2	16612.7	16019.8	24310.9	21753.9	19602.2	27154	21192.4	18862.2	23086	19643.7	17174.3
					24175.8	20052.2	17817.4	17450.9	16494.1	16153	24328.2	21754.8	19597.4	27077.4	21187	18933.3	23078.1	19639.9	17173.2
					24163.1	20048.6	17815.6	17448.2	16469.4	16159.4	24415.4	21677	19691.7	27039.5	21183.6	18932.9	23063.9	19606.4	17172.9
					24156.4	20044.3	17813.3	17451.9	16466.1	16159.3	24410.4	21638.1	19703.6	27021.1	21116.8	18930.1	23029.2	19599.6	17170.4
					24162.6	20044.1	17834.4	17584.9	16463.7	16157.7	24403.5	21633.1	19699.5	27003.5	21095.5	18928.2	23021.2	19593.9	17200.7
					24177.5	20073.8	17848.4	17588.7	16562.7	16045.9	24392.5	21628.2	19696.3	27032.2	21091.5	18862.1	23010.1	19591.3	17197.7
					24166.7	20074.2	17841.7	17584	16605.3	16018	24287.4	21682.6	19614.4	27051.2	21086.4	18844.7	23005.6	19617.3	17198.3
					24152.8	20069.4	17838.9	17581.1	16603.2	16018.2	24277.6	21729.8	19581.7	27033	21131.4	18843.7	23028.2	19616.3	17197.2
					24132.7	20066.1	17821.7	17460.6	16601.9	16018.2	24273.8	21724.7	19576.8	27015.5	21159	18840.2	23017.5	19610.2	17166
					24090.8	20032.2	17795.3	17433.6	16528.9	16111.6	24270.8	21719	19574.8	26965.6	21154.9	18889.5	23008.6	19606.4	17157.7
					24079.2	20019	17788.3	17429.6	16457.8	16162.3	24362.4	21674.1	19630.7	26902	21151.8	18912.8	22997.2	19580.2	17155.3
					24067.8	20014.2	17780.3	17425.9	16454	16162.3	24370.5	21600.2	19679.1	26887.3	21110.8	18911.1	22959	19566.7	17153.5
					24060.7	20011.7	17786.9	17522.6	16452	16160	24364	21593.9	19676.4	26869.6	21063.1	18906.3	22948.4	19560.9	17172.6
					24085.4	20029.5	17811.5	17568.2	16500.6	16092.8	24358	21588.3	19675	26873.4	21057.7	18865.9	22939.6	19557.1	17181.1
					24072.2	20037.4	17808.1	17566.2	16591.6	16018.8	24277.7	21604.8	19630.5	26919.1	21051.9	18823.8	22932.4	19571.1	17179.2
					24059.7	20032.6	17805.4	17562.2	16588.9	16017.3	24235.6	21688.5	19561	26905.3	21073.2	18822.7	22949.7	19583.2	17177.7
					24052.6	20027	17796.1	17490.2	16587.1	16015.3	24231	21681.4	19557.4	26891.3	21125.3	18818	22950.2	19576.2	17158
					24007.1	20003.7	17760.9	17416.6	16559.4	16058.7	24222.8	21677	19554.6	26870.4	21119.7	18841.8	22942.2	19575.7	17136.9
					23990.7	19976.9	17758.1	17413.2	16444.7	16157.5	24272.6	21663.9	19573.2	26784.6	21114.3	18893	22935.8	19561.6	17132.1
					23977.4	19972.9	17752.7	17410.9	16440.4	16155.3	24320.6	21560.4	19660	26767.7	21099.2	18888.5	22908.8	19537	17128.9
					23961.2	19963.8	17752.7	17456.9	16437.7	16153.2	24313.4	21548.1	19655.4	26753.6	21025.8	18885.2	22886.2	19533.8	17136.7
					23976.2	19969.9	17783.9	17553.2	16442.3	16130.6	24305.5	21543	19650.6	26740	21020.7	18870.1	22874.8	19534	17155.8
					23972.7	19990.6	17786.3	17550.1	16576.8	16012.2	24258.3	21539.3	19639	26799.5	21017	18803.4	22867.2	19535.5	17151.9
					23961.4	19983.2	17787	17548.9	16577	16008.8	24182.6	21629.9	19537.5	26792.8	21012.5	18799.8	22871.1	19560	17148.1
					23954.9	19979.3	17786.8	17522.2	16574.5	16008.1	24173.2	21639.3	19531	26780.6	21082.1	18795.3	22884.9	19554.9	17139
					23925.4	19970.1	17755.9	17405.5	16574.4	16012.4	24165.1	21634.3	19530.8	26765.2	21080.4	18796.5	22878.5	19551.1	17108
					23902.1	19932.4	17744.5	17401.5	16455.8	16147.4	24180.1	21631.9	19530	26692	21075.9	18865.9	22869.8	19549.2	17103.8
					23892.1	19928.6	17742.3	17398.2	16429.5	16155.2	24265.6	21553.4	19624.4	26655.9	21071.3	18864.5	22853.2	19520	17100.6
					23879.7	19922.1	17742.4	17401.2	16427.9	16155.9	24254	21514.5	19640	26642.3	21004.5	18863.5	22822.2	19515.5	17097
					23880.6	19917.6	17763.7	17534.8	16424.3	16157.3	24246.8	21510.1	19640.7	26629.6	20983.6	18861.2	22813	19513.9	17125.1
					23894.9	19946.8	17777.8	17536.6	16523.6	16046.5	24233.2	21506	19638.7	26663	20976.8	18793.9	22806.9	19510.4	17122.4
					23882.2	19944.2	17774.5	17534.3	16566.6	16018.3	24127.7	21560.8	19560.3	26680.7	20973.1	18778.6	22801.5	19536.6	17121.3
					23873.7	19938.7	17772.8	17532	16562.5	16017.2	24115.2	21607.6	19531.7	26668.2	21018.4	18775.9	22827.4	19538.7	17115.7
					23855.2	19933.6	17752.4	17414	16562.7	16018.2	24106.6	21602.9	19528.9	26654.5	21043.6	18770.1	22820.6	19536.1	17087.5
					23817.7	19902.2	17728.8	17387.4	16490.1	16113.6	24100.7	21598.8	19528.9	26607.5	21039.6	18820.6	22811.3	19532.9	17078.5
					23807.3	19888.7	17727	17382.9	16422.2	16165.6	24189.7	21556.1	19591.7	26547.9	21033.4	18845.4	22804.7	19508.3	17074.1
					23796.4	19884.1	17723.7	17379.8	16420.9	16166.2	24201.1	21482.7	19639.7	26529.7	20992.4	18840	22764	19493.7	17070.5
					23791.9	19878.6	17732.6	17478	16419.2	16169.2	24194.1	21476.5	19635.8	26516.6	20944.4	18837.9	22752.1	19491.4	17089.2
					23817	19899.1	17757.1	17522.5	16468.6	16104.3	24189.3	21472.5	19633.8	26524.2	20939.9	18794.4	22745.4	19488.3	17097.4
					23807.4	19909	17753.7	17518.7	16561.8	16032.1	24108.6	21490	19587.5	26573.8	20934.5	18751.7	22738.7	19501	17092.3
					23799.5	19906.3	17751.8	17516.1	16560	16033	24068.9	21573.3	19517.8	26556.7	20954.5	18748.1	22757.3	19513.3	17091.2
					23791.3	19903.4	17747.2	17442.7	16559.2	16032.4	24063.1	21569.3	19511.3	26540	21004	18743.6	22757.9	19507.3	17071.2
					23752	19887.3	17714.5	17370.6	16530.5	16080.2	24058.5	21566	19506.5	26519.2	20999.1	18766.6	22749.7	19504.6	17054.4
					23740.6	19865	17711	17368.2	16417.3	16181.5	24113.3	21556.5	19523.1	26434.1	20993.7	18816.8	22743.9	19489	17049.7
					23731.9	19862.5	17706.2	17365.5	16414.6	16181	24161.5	21455.9	19606.7	26418.5	20979.3	18811.4	22715.1	19462.7	17048.3
					23721.9	19859.6	17702.1	17411.7	16413.9	16182.5	24158.2	21449.7	19602.4	26402.4	20906.7	18807.5	22692.8	19460.5	17058.2
					23738.2	19868.3	17732.3	17506.9	16419.9	16161.6	24153.5	21447.3	19599.3	26390.2	20900.3	18789.6	22683.7	19457.7	17076.2
					23740.6	19892	17733.7	17503.4	16553.2	16044.2	24109.7	21445.9	19586.7	26447.8	20895.3	18723.1	22674.9	19460	17075
					23729.3	19891.4	17732.4	17499.3	16554.7	16044.8	24033.1	21540.9	19486.6	26442.2	20891.8	18718.6	22679.7	19481.6	17073.6
					23719.7	19890.4	17730.4	17474.2	16553.8	16041.6	24025.4	21554.1	19482.3	26428.9	20960.4	18715.7	22691	19479.3	17065.4
					23686	19883.9	17702.8	17355.4	16552.3	16045.8	24019.6	21552.8	19483.1	26415.3	20961.1	18717.2	22681.9	19475.6	17038.2
					23659.7	19850.3	17695.3	17351.8	16431.5	16180.7	24034.2	21549.6	19477.8	26339.9	20955.9	18787	22673	19470.7	17035.4
					23648	19849.1	17689.5	17348.7	16407.7	16187.9	24119.8	21472.9	19576.8	26303.4	20951	18788.6	22657.6	19438.5	17032.2
					23635.7	19846.2	17685.5	17350.9	16406.5	16188.4	24115.1	21438.8	19586.5	26288.3	20883.3	18786.3	22625	19431.6	17029.9
					23645	19845.6	17705.9	17485	16404	16188.9	24108.7	21434.5	19581.8	26269.7	20862.6	18784.7	22616.1	19425.8	17056.4
					23658.2	19877.1	17714	17484.5	16505.4	16074.9	24098.8	21432.6	19578.3	26301.8	20857.2	18717.8	22605.5	19420.8	17054.7
					23651	19877.7	17705.9	17483.9	16548.8	16051.2	23994.7	21490.6	19499.2	26318.9	20852.3	18701.4	22601.7	19446.8	17051.5
					23640.3	19875.4	17700.6	17482.8	16546.4	16052	23984.4	21539.2	19463.1	26301.4	20897.7	18699.8	22624.6	19447	17046.9
					23621.9	19871.1	17682.7	17363.3	16543.9	16049	23978.2	21534.3	19458.4	26286.9	20921.8	18697.5	22615.3	19443.6	17016.5
					23582.3	19839.3	17657.9	17336.8	16471.1	16146.3	23973.5	21531.5	19454	26238.8	20918.2	18746	22607.9	19438.8	17007.6
					23570	19826.2	17652.9	17331.3	16399	16200.8	24063.8	21489	19510.5	26177	20913.2	18768.7	22598.7	19409.7	17003.3
					23557.8	19823.2	17647.6	17328.8	16395.5	16205.4	24073.7	21417	19557.2	26162.5	20874	18769.5	22562.1	19393.4	16999.3
					23550.4	19821.5	17653.5	17425.6	16392.7	16209.1	24067.9	21412.9	19552.6	26146.5	20827	18766.6	22550.8	19387.4	17019.1
					23575.6	19841.4	17677.9	17468.6	16444	16145.6	24062.8	21411.6	19549.3	26157.6	20821.5	18726.7	22541.8	19380.1	17025.2
					23565.2	19854.3	17674	17467.2	16535.6	16075.9	23982.3	21430.5	19505.8	26209.5	20816.2	18683.3	22534.4	19392.5	17021.9
					23555	19852.4	17670.1	17466.3	16533.3	16074.2	23941	21518.6	19435	26197.6	20836.3	18680.9	22552.4	19402.8	17020.1
					23546.1	19849.2	17662.4	17390.9	16530.6	16073.8	23935.9	21517	19430.1	26186.9	20887.8	18677	22554	19399.3	17000.8
					23502.7	19830.6	17625.3	17322.2	16500.9	16119.5	23930.7	21514.7	19425.7	26165.3	20884.3	18701.5	22546.7	19389.3	16982.6
					23490.5	19803.5	17619.5	17317.3	16386.8	16218.9	23985	21503.1	19449.7	26083.6	20879.4	18752.2	22541.1	19374.1	16980.4
					23479.8	19801.8	17614	17314.6	16380.7	16218.9	24031.1	21400.4	19536.3	26065.3	20864.4	18747.4	22513.8	19348.7	16979
					23471.6	19798.9	17608.9	17362.3	16379.6	16219.4	24023.4	21393.2	19532.1	26051.7	20792.1	18748.5	22493.5	19343.7	16988
					23494.4	19809.4	17634.4	17456.7	16385.9	16199.8	24018	21389.8	19528	26043	20784.9	18735.3	22485.1	19338.2	17006.2
					23495.5	19832	17631.6	17453	16519.1	16083.1	23972.8	21387.7	19515.9	26106.2	20778.6	18667.1	22477.7	19339.9	17002.5
					23486.3	19828.8	17628.1	17450.8	16519.7	16080.7	23895.8	21481.5	19412.8	26103.2	20777.1	18665.4	22484.1	19364.1	17001.1
					23479.2	19820.8	17626.5	17425	16519.3	16080.6	23890.5	21490.1	19405.7	26090.4	20844.3	18663.3	22495.8	19358.3	16992.1
					23445.9	19813.5	17595.3	17307.8	16518	16086.2	23883.5	21486.1	19401.4	26079.8	20844.1	18665.3	22486.6	19353.5	16964
					23422	19779.2	17585.7	17303.6	16398.8	16223.4	23897.9	21481.5	19397.8	26004.2	20840.7	18735.6	22480.2	19347.7	16961.6
					23412.5	19774.3	17580.2	17300.5	16375.9	16226.9	23982.2	21401.2	19493.1	25973.2	20836.9	18736.1	22463.6	19314.6	16957.8
					23404.5	19770.1	17573.6	17306.4	16373	16225.8	23976	21363.9	19504.1	25962.9	20770.4	18734.3	22429.6	19309.5	16957.4
					23412.4	19768.4	17590.4	17439.2	16369.5	16226	23966.9	21359.6	19498.6	25954.5	20749.4	18731.5	22420.3	19305.2	16984
					23429.7	19796.6	17599.5	17441.1	16467.5	16113.7	23954	21352.2	19492.9	25990.2	20747	18666	22414.4	19300.2	16982.6
					23421.5	19794.6	17597.7	17438.5	16511.3	16088.8	23850.4	21406.8	19411.1	26006.9	20743.1	18648.8	22408.4	19326.3	16979.4
					23415.8	19788.2	17596.8	17435.9	16509.2	16088.8	23839.9	21451.3	19376.5	25991.4	20791.6	18646.7	22432.9	19326.7	16978.2
					23400.6	19785.4	17576.9	17315.9	16507.6	16090.6	23833.4	21444.4	19372.3	25976.7	20819.1	18640	22424.1	19322.1	16946.4
					23365.6	19755.1	17552.4	17291	16431.3	16186.9	23826.9	21438.1	19369.1	25929	20821.1	18688.6	22417	19318.7	16939.3
					23363.4	19741.4	17547.9	17287.9	16363.9	16237.9	23921.4	21391.8	19425.3	25866.9	20821.5	18710.6	22408.5	19289.9	16936.4
					23357.5	19739.1	17542.1	17284.8	16360.2	16239.4	23931.7	21316.5	19472.9	25851.5	20780.6	18708.2	22372.7	19276.9	16933.9
					23356.4	19736.1	17545.1	17382.2	16359.4	16240.6	23926.6	21309.2	19469.6	25835.8	20733.1	18705.1	22365.2	19273.8	16953.8
					23383.6	19751.6	17566.1	17426.1	16411.7	16173.1	23920.9	21304.1	19466	25843.1	20730	18664	22359.4	19268	16961.7
					23375.5	19759.9	17562.7	17422	16502.3	16099.2	23837.9	21322.7	19420.3	25892.2	20726.7	18621.3	22350.6	19281.4	16959.4
					23368.5	19758.2	17558.3	17421	16501.3	16097.8	23801.6	21407.9	19350.9	25881.1	20747.6	18618.1	22368	19294.7	16957.2
					23359.7	19757.9	17550.9	17346.9	16502.3	16097.9	23793.7	21402.3	19347.2	25868.8	20801.3	18612.9	22367.5	19290.1	16938
					23318.3	19737.3	17515.7	17276	16475.1	16145.6	23787.9	21397.8	19343.3	25850.8	20799.2	18635.2	22360.7	19287	16919
					23306.5	19714.5	17511.4	17272.8	16362.2	16245.7	23845.2	21386.6	19361.8	25768	20794.8	18680.8	22352.3	19269.7	16916.9
					23299.1	19710.9	17507.4	17269.2	16361.3	16244.2	23888.9	21286	19444.1	25756.5	20779.8	18675	22327.7	19245.1	16914.9
					23291.9	19706.6	17505	17318.4	16361	16244.3	23882.9	21279.6	19439.3	25746.7	20709.6	18670	22306.2	19238.8	16923.9
					23314.2	19713.5	17538.6	17412.4	16367.4	16221.5	23878.8	21273.9	19434.7	25734.7	20703.8	18654	22300.2	19233.4	16944.8
					23315.1	19734	17538.4	17409.8	16500.1	16104.2	23832.5	21266.9	19426.2	25800.1	20699.9	18583.9	22293.3	19235.5	16942
					23305.7	19727.9	17536.3	17407.1	16502.7	16104.7	23759	21360	19327.2	25792.6	20697.7	18579.2	22301.2	19259.8	16939.1
					23301	19721.9	17532.4	17380.1	16502.5	16103.4	23751.2	21370.8	19322.2	25782.5	20765.8	18574.5	22317	19254.6	16931.9
					23270.3	19714.5	17503.7	17263.9	16502.2	16109.5	23744.1	21366.2	19319.8	25769.1	20767.1	18573.9	22310.3	19251.9	16903.5
					23248.8	19678.9	17494.3	17261.5	16383	16245.7	23759.8	21363.4	19317.8	25698.5	20762.7	18641.4	22305.2	19248	16899.9
					23240.3	19673.4	17491.4	17258.4	16362.4	16254.7	23843.2	21282.8	19413.7	25663.7	20756.3	18640.7	22290.5	19211	16898.6
					23234	19667.7	17490.9	17262.4	16359.2	16256.6	23837.1	21250	19423.9	25653	20688.7	18635.7	22258.9	19207.2	16897.6
					23241.7	19664.3	17511.4	17396.8	16357.4	16255.5	23829.6	21246.8	19422.1	25639.2	20668.1	18631.3	22251.1	19204.3	16924.5
					23253.7	19694.6	17526.2	17398.8	16457.6	16141.4	23818.4	21242.7	19419.7	25673.1	20664.2	18563.7	22248.5	19200.9	16921.9
					23248.3	19692.4	17525.8	17397.8	16500.9	16115.6	23711.9	21300.5	19341.8	25698.3	20661.6	18546.7	22243.7	19227.1	16921.4
					23243.1	19689.4	17524.2	17396	16499.3	16114.4	23702.8	21348.7	19310.9	25690.3	20709.4	18543	22270.9	19226.6	16918.9
					23226.1	19689.4	17506.3	17275.7	16494.7	16115.4	23693.6	21345.9	19308.5	25683.8	20734.6	18540.7	22265.1	19225	16890
					23193.1	19656.1	17486.7	17250.6	16419.4	16212.7	23687.4	21341.9	19308.5	25640.1	20731.1	18592.4	22260.9	19219.1	16882.9
					23184.5	19650.3	17484.6	17247.4	16348.5	16260.8	23776.3	21299.7	19369.4	25578	20727.2	18613.6	22251.1	19191.5	16878.2
					23173.4	19649.3	17479.2	17245.2	16346.4	16257.9	23783.8	21229.6	19417.3	25567.2	20687.9	18607.4	22219.1	19177.4	16874
					23163.7	19641.9	17487.6	17343.5	16344.4	16259.8	23777.3	21225.6	19411.7	25555.6	20642.4	18603.8	22207.9	19170.4	16893.6
					23189.8	19657.9	17509.5	17390.5	16398.5	16193.8	23772.3	21223.7	19412.9	25567.9	20638	18563.5	22201.5	19165.9	16901.1
					23182.4	19668.1	17502.5	17388.8	16491.1	16123.1	23688.8	21243.3	19371.1	25621.2	20633.6	18521.4	22196.5	19179.6	16898.1
					23172.8	19663.7	17498.2	17386.1	16491	16122.6	23651.3	21328.2	19304.4	25608.3	20654.7	18517.9	22216.8	19190.5	16894.6
					23162.2	19658.7	17489.7	17311.8	16493.1	16122.9	23643.4	21325.5	19304.2	25597.4	20706.8	18514.9	22218.9	19186.7	16875.5
					23120.1	19641.8	17452.7	17242.4	16465.6	16170.2	23638	21321.4	19302.4	25578.1	20702.3	18538.7	22213.2	19181.6	16857.1
					23107.7	19614.9	17451.2	17239.7	16353.6	16268.1	23693.1	21312	19322.1	25496.2	20700.2	18587.4	22208.9	19165.4	16852.1
					23100	19610.5	17456.7	17237.3	16350.2	16267.7	23739.7	21209.8	19406.5	25482.4	20684.8	18583.9	22184	19139.3	16850.2
					23095.1	19607.2	17459.7	17286.5	16349.7	16265.8	23734.2	21204.2	19404.2	25468.7	20613.5	18583.4	22165.4	19132.8	16858.6
					23118.4	19612.6	17493.2	17380.4	16354.5	16243.7	23727.2	21200.3	19403.5	25458.5	20608.6	18565.5	22157.6	19129.2	16878.8
					23120.6	19638.2	17497.5	17378.6	16488	16128	23682.6	21198	19395.4	25521.9	20603	18500.2	22153.8	19131.9	16874.7
					23116	19638	17498.2	17376.7	16490	16125.6	23606.7	21293.4	19291.9	25520.2	20600.2	18497.1	22165.4	19155.1	16871.4
					23107.4	19633.4	17500.9	17348.3	16490	16125	23600.1	21304.7	19285.2	25510.1	20669.4	18493.5	22184	19150.2	16862
					23074	19619.7	17475.9	17233.4	16488.2	16130.7	23594.8	21302.7	19280.8	25500.6	20669.4	18490.5	22177.4	19147.3	16833.2
					23046.4	19580.8	17465.3	17230	16366.7	16267.5	23611	21297.4	19273.8	25428.8	20663.9	18560.9	22173.3	19143.2	16829.9
					23036.9	19573.4	17465	17228.6	16345.1	16271.8	23695.1	21219.4	19365.6	25395.2	20660.1	18558.9	22158.6	19111.2	16830.2
					23031.6	19568.4	17466.6	17233.1	16339.5	16271	23689.1	21186	19374.4	25384.3	20594.9	18555.9	22129.3	19106	16829.7
					23042	19562.7	17487.1	17368	16339.1	16271.5	23684.6	21180.3	19372.9	25372.1	20573.1	18551.9	22125.7	19103.4	16857.7
					23059.4	19592.2	17499.7	17370.6	16440.1	16160.3	23672.9	21176	19370.3	25410.5	20567.6	18487.5	22121.2	19100	16857
					23055	19588.1	17495	17368.8	16482.8	16138.5	23568.9	21233.2	19289	25434	20562.1	18470.6	22117.8	19124.8	16856.3
					23049.2	19583.8	17493	17366.5	16481.5	16137.5	23561.7	21279.3	19254.6	25423.6	20608.2	18467.6	22141	19126.4	16853.7
					23029.6	19582.6	17477.1	17246.1	16478.6	16138.1	23555.8	21274.2	19252.9	25409.8	20630.8	18465.1	22134.1	19125.5	16825.7
					22988.3	19552.3	17452.4	17222.9	16403	16234.5	23551.8	21267.9	19248.6	25366	20625	18513.3	22129.1	19119.4	16819.3
					22978.3	19539.8	17449.3	17219.8	16334.4	16283.3	23644.8	21224.7	19307.1	25306.6	20619.9	18535.9	22123.7	19092.6	16818
					22966.6	19534.6	17446	17217.1	16330.3	16284.7	23656.4	21155.6	19354	25297.4	20577.5	18531.5	22085.3	19079.1	16816.9
					22961.4	19529.1	17454.5	17315.6	16328.6	16285.9	23653.2	21150.5	19351.3	25283.2	20531.5	18527.5	22074.9	19073.3	16837.1
					22989.7	19549.5	17480.3	17360.2	16381.9	16219.9	23648.9	21145.9	19346.5	25292.6	20523.1	18486.9	22069.4	19067.9	16845.6
					22985	19557.9	17476.2	17357.9	16476.2	16149.5	23568.8	21163.8	19301.4	25343.5	20517.6	18446.3	22062.9	19082.4	16844
					22974.5	19556.3	17472.9	17353.8	16474.2	16149.5	23531.8	21249.1	19231.6	25330	20535.4	18441.1	22082.8	19093.9	16843
					22967.8	19555.1	17465	17280.5	16472.3	16150.4	23527.9	21245.6	19226.7	25318.4	20587.2	18436.4	22087.8	19092.2	16825.6
					22926.3	19537.6	17433.2	17208.9	16442.8	16196.5	23522.6	21243.6	19222	25298.1	20583.1	18460.2	22082.2	19088.5	16805.9
					22911.4	19511.6	17431.1	17206.1	16330.9	16297.6	23579.1	21232.9	19241.8	25214.2	20580	18510.9	22072.4	19071.9	16802.2
					22899.9	19507.6	17429.1	17201.9	16327.1	16296.5	23628.1	21129.7	19328.7	25201.2	20562.7	18507	22044.1	19046	16801.7
					22886.8	19504.8	17427.1	17250.9	16325.8	16296.3	23625.4	21124.7	19327.2	25187	20490	18502	22020.6	19041.2	16813
					22907.9	19512	17458	17345	16332.9	16274.2	23619.5	21119.7	19322.4	25179.7	20485	18486.8	22014.3	19038.1	16835.4
					22908	19533.9	17455	17342.3	16465.2	16157.2	23575.7	21114.4	19310.7	25240.5	20477	18418.8	22012.6	19041.9	16833.4
					22898.7	19531.3	17449.1	17339.6	16467.3	16153.8	23500.3	21210.5	19209.5	25235.3	20476	18413.6	22019.7	19064.5	16832.5
					22890.2	19525	17444	17312.4	16467.2	16152.2	23492	21220.9	19204.7	25220.5	20546.2	18411	22034.1	19060.2	16825.4
					22859	19516.2	17414	17198.9	16469.4	16156.5	23486.4	21216.7	19201.3	25211.9	20546.1	18411	22027	19055.5	16798.6
					22834.7	19480	17403	17194.3	16350.8	16295.3	23500.4	21213	19196.3	25140.1	20540.1	18481.4	22020	19049.5	16795.6
					22826.7	19473.6	17401	17191.5	16331.3	16305	23587	21133.2	19290.5	25105.5	20533.8	18479.8	22004.7	19015.2	16793.4
					22818.1	19469.2	17397.8	17196.3	16329.8	16303.1	23578.9	21098.4	19299.5	25096.7	20466.6	18476.9	21973.9	19009.4	16793.6
					22825	19464.8	17416.6	17328.4	16328.9	16300	23571.7	21095.4	19293.3	25084.1	20446.1	18472.6	21964.8	19004.3	16823.2
					22839.4	19495.6	17426.5	17330	16431.8	16187.9	23560.5	21092.9	19289.3	25122	20441.4	18405.1	21959.5	18998.4	16822.2
					22830.9	19495.7	17420.8	17327.6	16475.2	16160.2	23453.9	21149.1	19209.4	25143.4	20437.8	18388.7	21956.8	19023.1	16820.1
					22823.4	19494.6	17418.2	17323.4	16473.8	16157.9	23442.8	21196	19176.5	25132.1	20485	18382.9	21982.3	19022.6	16818.4
					22804.2	19493	17400.7	17202.7	16472.4	16159.1	23436.6	21193.6	19171.9	25121	20505.3	18380.2	21975.6	19021.1	16788.7
					22768.5	19464.8	17378.3	17177	16398.5	16259.5	23430.4	21188.6	19164.9	25075.3	20500.4	18429.8	21967.8	19017.3	16780.8
					22758.8	19455.3	17372.7	17173.1	16332.5	16311.7	23522.4	21144.5	19224.3	25016.9	20495.8	18452.8	21960.9	18992	16780
					22750.3	19453.6	17368	17167.7	16331.4	16313.7	23531.3	21069.8	19269	25006.3	20455	18448.6	21921.5	18978.1	16778
					22748	19449.6	17374	17267	16329.8	16313.1	23524.7	21066.5	19264.4	24991.9	20407.9	18444.9	21914.5	18976.5	16800.1
					22771.8	19470.5	17396.3	17308.7	16383.1	16246.2	23519.9	21057.9	19261.1	25002.5	20403.8	18404	21909.3	18971.2	16805
					22763.8	19480.3	17395.8	17304.6	16474.6	16177.1	23438	21077.8	19216.8	25051.5	20400	18361.6	21903.5	18985.3	16803.5
					22758.2	19475.5	17391.8	17303.4	16472.8	16174.3	23402.2	21164.6	19149.5	25040.7	20419.3	18359.6	21920.5	18996.8	16799.7
					22750.6	19473.1	17383.6	17228.1	16469.2	16175.2	23395	21159.1	19147.1	25029.8	20471	18355.7	21922.7	18993.6	16780.2
					22709.5	19452.4	17348	17156.3	16438.5	16222	23388	21154.4	19143.1	25012.2	20464.8	18379.1	21916.6	18988.8	16761.8
					22698.3	19429.3	17343.8	17153.7	16325.7	16320.5	23443.8	21143.3	19168.1	24928.8	20459.4	18428.8	21909.7	18973.6	16758.9
					22689.1	19425.8	17340.5	17150.7	16321.3	16320	23491	21038.5	19252	24919.5	20445.1	18424.4	21884.9	18947.6	16756.4
					22681.6	19423.1	17341.2	17202	16320.6	16319.5	23484.9	21030	19251.8	24908.6	20374.3	18420.6	21866.4	18943.5	16764.4
					22701.9	19430.5	17373.2	17295.7	16328.9	16299.1	23477.1	21024	19250.7	24898.8	20370.5	18403.3	21859.4	18937.6	16784.2
					22702	19450.8	17370.3	17294.2	16463.2	16184.4	23434.5	21019.5	19241.5	24966	20366.1	18336.4	21855	18941.7	16780.2
					22694.7	19444.7	17364.8	17295.4	16464.2	16183.4	23362.5	21112.2	19142.6	24964.1	20365.7	18331.8	21863	18962.6	16778.2
					22683.9	19435.1	17359.1	17274.2	16463.6	16182.1	23358.3	21120.6	19140.4	24951.5	20435.7	18329.2	21874.2	18959.2	16771.2
					22654.3	19424.6	17324.8	17164.9	16460.3	16187.8	23350.6	21114	19138.2	24942.8	20434.8	18328.7	21868.7	18955.6	16742.3
					22630.5	19385.5	17312.3	17164.3	16338.3	16326.2	23368.9	21107.4	19137.2	24870.4	20431.2	18396.7	21860.4	18951.7	16741.4
					22622.3	19377.4	17306.1	17165.8	16316.7	16330.9	23453.3	21023.8	19237.2	24840.1	20427.8	18398.6	21845.3	18917.3	16736.2
					22611.9	19371.1	17301.8	17171.5	16313.4	16330.9	23447.7	20986.6	19248.5	24828.6	20359.7	18395.5	21814.5	18910.9	16734.6
					22620.9	19371	17319.2	17306	16311.4	16331.8	23443.7	20981.9	19246.1	24817.2	20341.3	18390.4	21808.4	18909.4	16762
					22635.6	19400.1	17327.6	17308.6	16412.6	16217.2	23430.6	20977.2	19245.2	24856.2	20336.9	18322.3	21799.9	18904.9	16761.6
					22627.2	19398.2	17323.9	17309.6	16452.5	16193.1	23327.2	21034.9	19164.5	24879.6	20331	18306	21795.5	18931.3	16761.4
					22619.9	19398	17318.1	17312	16451	16190.5	23320.1	21081.9	19135	24866.6	20379.6	18301.5	21818	18933.2	16757.9
					22604.6	19392.6	17298	17189.9	16447.7	16192.9	23314.9	21079.1	19130.6	24858.2	20403.3	18299.3	21815.4	18929.3	16726.6
					22568.5	19355.7	17272.4	17168.3	16371.3	16292.8	23310.8	21074.7	19122	24811.6	20398.7	18351.4	21809.5	18924.9	16718.3
					22562.5	19339.4	17268	17164.4	16304	16341.7	23404	21029.9	19180.1	24757.5	20395.5	18372.8	21801.9	18898.1	16713.8
					22554.3	19333.4	17263.4	17161.8	16297.6	16342.7	23414.3	20959	19226.7	24747.5	20354.1	18370.6	21764.7	18885.3	16707.9
					22549.4	19329.1	17268.2	17263.6	16294.8	16343.6	23407.2	20956.9	19227.4	24735	20309.7	18367.8	21755.6	18880.6	16727.2
					22577	19347.5	17289.6	17301.6	16343.9	16275.6	23401.8	20953	19224.1	24744.5	20306.8	18327.5	21746.7	18877.3	16733.2
					22567.8	19355.6	17285.1	17296.2	16431.2	16206.6	23318.2	20973.1	19180.4	24794	20300.8	18288.5	21738.2	18891.3	16731.6
					22560.6	19351.7	17282.6	17290.4	16425.8	16204.8	23279	21058.3	19113.9	24784	20320	18285.1	21756.2	18903.7	16727.6
					22554.2	19348.2	17275.2	17210.9	16423.7	16204.5	23274.8	21055.8	19107.6	24773.4	20373.5	18283.2	21758.9	18899.3	16707.1
					22513.9	19327	17243	17139	16392	16251.6	23267.7	21052.8	19100.6	24753	20368.3	18306.8	21750.6	18896	16689.9
					22505	19304.8	17238.5	17133.7	16278	16349.1	23322.9	21042.6	19121	24671.8	20363.5	18358.4	21743.4	18879.4	16685.7
					22501.8	19297.3	17236.6	17129.4	16273.1	16347.7	23368.1	20939.1	19206.3	24662.7	20347.5	18357.4	21715.6	18854.2	16685.2
					22497.1	19290.1	17233.9	17177.5	16268.9	16348.3	23360.6	20932.4	19203.8	24650.1	20274.9	18353.9	21693.9	18849.8	16693.3
					22521.2	19298.3	17264.7	17268.6	16274.9	16324	23354.1	20930.4	19199.3	24640.9	20271.3	18339.1	21690.5	18846	16710.4
					22528.5	19320.5	17263.4	17268.7	16406.9	16207	23309.4	20927.7	19187.4	24705.1	20265.7	18273.8	21685.5	18849.8	16707.7
					22523.2	19313.7	17258.6	17273.6	16408.7	16205.8	23234.8	21022.8	19086	24702.9	20262	18271.8	21693.3	18873.4	16705.6
					22519.7	19309	17256.3	17246.4	16406.6	16205.7	23230	21032.4	19082.5	24690	20332.9	18270.7	21708.1	18870.4	16697.5
					22491.1	19301.6	17225.5	17135.5	16405.7	16211.4	23225.1	21028.5	19078.8	24681.6	20333.3	18271.2	21701.1	18867.1	16667.9
					22468.1	19258.5	17215.1	17132.7	16281.8	16349.6	23240.7	21026.4	19074.5	24611.8	20327.4	18342.1	21693.5	18863.1	16664.3
					22461.6	19247	17213	17133.7	16260.2	16354.4	23326.5	20949.8	19168.3	24581.5	20322.7	18340.1	21679.8	18829.2	16659.5
					22453.6	19239.9	17210.3	17139.3	16258.3	16352.1	23322.1	20914	19179	24568.9	20255.8	18340.1	21646.1	18822.7	16658.4
					22462.8	19235.4	17229	17273.1	16255.8	16352.1	23316.6	20910.2	19176.2	24559.4	20235.2	18337.8	21638.5	18819.4	16687
					22477.9	19265.6	17238.4	17276.4	16358.3	16233.1	23305.1	20910.1	19173.3	24599.2	20230.1	18269.6	21629.7	18814.1	16687.7
					22469.4	19259.9	17236.6	17273.6	16398	16205	23201	20967.1	19091.9	24622.6	20226.7	18256	21626.2	18841.3	16686.7
					22462.7	19251.7	17234.3	17270.1	16394.9	16200.7	23188.8	21012.7	19060.8	24614.8	20272.7	18252.2	21648.6	18840	16685.8
					22443.5	19245.5	17215.7	17149.6	16392.6	16199.4	23182.5	21011.2	19057.6	24603.3	20295.6	18248.3	21640.5	18834.9	16657.3
					22407.9	19210.8	17193.5	17125.7	16315.7	16296.8	23177.4	21009	19054.6	24561	20289.4	18299.6	21633.7	18830.4	16648.9
					22401.2	19197.2	17190.7	17121.4	16248.6	16348.5	23270.2	20965.6	19115.7	24504	20285.3	18325.1	21629.6	18805.5	16642.7
					22392.2	19190.4	17189.2	17117.9	16245	16350	23279.7	20894.9	19161.9	24492.3	20242.6	18322.2	21593.3	18791.5	16639.5
					22387.3	19183.1	17197.1	17217.3	16241.8	16351.2	23273.2	20890.9	19158.9	24482.3	20197.9	18315.4	21585.2	18785.3	16659.6
					22411.7	19203	17221.8	17259.6	16294.2	16282.4	23269.3	20888.5	19157.1	24492.6	20192.5	18270.4	21577.5	18781	16667.1
					22402.1	19209.6	17219.1	17257.3	16386.1	16212.1	23190	20908.7	19109.8	24542.8	20187.8	18227.3	21574.1	18795.4	16665.3
					22393	19203.6	17217	17254	16384.2	16212.2	23152.2	20993.8	19038.9	24533.8	20206.7	18220.8	21594.1	18807.9	16662.4
					22383.7	19198.5	17211.6	17178.1	16384.9	16212.1	23146.8	20989.9	19035.9	24523.1	20256.7	18218.4	21595.5	18804.5	16642.2
					22345	19178	17178.9	17106.5	16355.7	16260.3	23142.4	20986.6	19032.8	24505.6	20252.5	18240.2	21590.1	18802.2	16622.8
					22333.5	19155.4	17176.7	17102.9	16245.4	16356.4	23199.5	20974.9	19053.2	24424.2	20247.7	18287.8	21583.3	18786.2	16619.6
					22322.3	19151.6	17174.4	17099.5	16240.2	16353.8	23246.5	20873.8	19134.9	24414.5	20231.9	18285.8	21555.3	18764.2	16614.6
					22313.5	19146.5	17174.2	17150.3	16237	16352.2	23242.2	20867.9	19126.5	24403.3	20162.2	18283.1	21535	18759.8	16622
					22335.3	19153.1	17204.1	17243.6	16243.5	16327.2	23238.9	20862.7	19120.1	24396.2	20157.8	18264.8	21529.1	18755.5	16640.1
					22335.8	19176.3	17204.5	17241.4	16375.4	16212.3	23193.7	20859.6	19107.9	24458.9	20155.5	18198.3	21524.3	18759.4	16637
					22327.1	19169.6	17201.9	17239.7	16375.7	16210.8	23120.5	20954.2	19005.5	24455.9	20152.6	18196.1	21533.7	18783.8	16635.9
					22319.7	19166.5	17197.6	17210	16374.2	16208.8	23117.5	20961.6	18996.2	24447.3	20224	18192.5	21546.2	18779.6	16629.9
					22288	19157.3	17166.1	17094.7	16373.8	16212.7	23115.3	20959.6	18990.2	24436.4	20226.9	18194.8	21538.5	18778.7	16602.4
					22264.6	19121.7	17157.3	17092.7	16252.3	16344.1	23136.2	20954.1	18987.2	24365.9	20224.2	18262.3	21531.1	18773.9	16599.9
					22256.1	19119.7	17153.5	17090.4	16231	16345.3	23222	20872.6	19082	24336.9	20219.2	18263.3	21514.2	18740.1	16596.1
					22249.5	19116.2	17151.2	17095.6	16228.2	16341.5	23217	20835.7	19089.2	24320.8	20154.1	18261.5	21483.6	18737	16595.2
					22260.7	19112.2	17173.7	17229.8	16226.3	16340.2	23212.2	20830.8	19086	24314.2	20135.9	18256.6	21478.1	18733.3	16623.7
					22278.7	19142.9	17184.9	17230.9	16329	16222.4	23203.2	20826.1	19080.9	24353.8	20132.5	18188	21473.2	18729.6	16622.2
					22272	19141.4	17182.5	17228.6	16371.1	16197	23096.5	20885.2	18999.6	24378.1	20129.7	18172.4	21471.1	18756.7	16618.2
					22267.8	19137.2	17179.9	17225.9	16369.4	16193.4	23088.3	20930.9	18966.5	24370.1	20177.8	18168.3	21495.4	18757.4	16613.5
					22250.3	19133.8	17163.2	17101.1	16368.8	16192.4	23086	20927.5	18962.4	24359	20203.2	18164.7	21487.6	18754.8	16585.2
					22216.8	19101.3	17141.9	17077.1	16291.5	16290.5	23084.4	20925.3	18958	24318.5	20200.3	18215.4	21480.9	18752.6	16576.9
					22214.6	19091.4	17139.1	17077.1	16226.9	16336.9	23177.6	20877.9	19017.2	24264	20196.7	18238.2	21475.2	18725	16572.4
					22205.2	19087.5	17135.9	17073.5	16224.8	16337	23189.1	20808.7	19063.4	24257.4	20157.2	18233.3	21439	18710.8	16569
					22201.9	19080.9	17145.4	17174.9	16222.5	16333.9	23184.3	20803.6	19057.5	24249.2	20110.8	18231	21429.6	18706.1	16587.4
					22229.1	19101.3	17168	17217.9	16276.9	16265.5	23181.3	20798.7	19056.1	24265.1	20108	18188	21423.3	18702.7	16594.2
					22219.6	19112.5	17164	17218.1	16367.2	16192.1	23100.6	20814.5	19009.3	24316.4	20102.6	18146.1	21417	18715.6	16592.7
					22212.7	19109.7	17160.5	17214.6	16362.7	16190.4	23063.8	20901.7	18941.1	24309.9	20126	18142.4	21436.3	18729.3	16592
					22204	19109.5	17151.5	17136.1	16362.4	16187.3	23058	20898.2	18938.9	24303.8	20175.3	18140.7	21439	18725.5	16572.1
					22164.2	19090.7	17118.8	17065.8	16329.8	16236	23056.6	20898.1	18934.3	24286.3	20170.8	18163.8	21429.2	18720.5	16553.4
					22155.5	19065.4	17121.1	17061.8	16219.8	16333.9	23115.2	20889.1	18959.4	24206.9	20165.2	18211.5	21424.4	18705.4	16548.7
					22147.9	19060.6	17119.1	17061.8	16215.7	16330	23159.4	20786.5	19042.4	24199	20150.9	18208.3	21399	18679.7	16546
					22143.6	19061.2	17119.4	17113.7	16213.7	16327.7	23156.5	20780.6	19037.9	24190	20081	18203.4	21377.4	18673.9	16553.2
					22167.1	19069.8	17152	17207	16219.3	16301.7	23154.5	20779.1	19035.4	24184.2	20076.8	18184.9	21368.5	18669.6	16569.6
					22170.7	19096.9	17149.9	17206.6	16352.9	16184.2	23112.2	20774.5	19024.2	24251.6	20071.3	18119.9	21360.2	18673.1	16566.4
					22164.2	19093.8	17147.3	17205.2	16353.6	16181.5	23041.6	20869.1	18925.9	24251.2	20070.4	18116.5	21372.7	18696.5	16562.4
					22159.5	19087.2	17142.9	17178.1	16352.3	16178.5	23038.9	20879.5	18921.4	24243.2	20141.4	18113.8	21387.4	18692.5	16551.9
					22131.6	19077.5	17113.8	17061.5	16350.1	16181.4	23035	20877.3	18917.5	24233.3	20140.4	18117.8	21382.1	18687.3	16521.9
					22111	19043.1	17106.3	17058.2	16226.2	16316	23056.9	20872.6	18915.9	24162.4	20135.1	18189.1	21377.7	18681.5	16518.8
					22101.6	19041.4	17102.1	17054.8	16205.6	16319.4	23143.1	20792.6	19011.2	24133.9	20133.1	18186.5	21365.2	18646.7	16513.9
					22095.6	19039.1	17099.8	17059.5	16204	16317.3	23138.8	20757	19019.4	24125.6	20066.4	18184.2	21337.7	18642.2	16512.7
					22104.7	19036.5	17124.3	17194.2	16201.4	16316.1	23133.6	20750.7	19016.3	24115.1	20046.2	18180.1	21331.1	18637.8	16538.8
					22120.1	19066.5	17134.3	17195.7	16303.5	16198	23119.2	20746.2	19012.3	24156.3	20041.8	18111.2	21324.1	18633.5	16535.8
					22112.9	19067.2	17131.8	17193.8	16342.2	16171.7	23018.1	20805.6	18932.5	24182	20036.2	18095.9	21320.8	18658.8	16532.4
					22105.9	19065.7	17128.2	17191.1	16340.3	16169.1	23008.8	20852	18902.5	24174.1	20081.9	18092.6	21345.3	18660	16530.2
					22090.8	19064.2	17107.3	17070.2	16337.4	16168.2	23001.6	20850.4	18904	24163.4	20105.4	18088.6	21338.4	18656.9	16498.4
					22057.2	19032.9	17086.2	17047.2	16260.9	16263.8	22998.4	20846.5	18906.8	24121	20102.1	18137.8	21331	18654.1	16490.1
					22051.6	19021.5	17082.8	17042.4	16195.1	16310.8	23091.8	20803	18970.8	24066.6	20098.1	18161	21324	18628	16485.2
					22044	19017.6	17077.7	17039.2	16191.8	16307.9	23102	20732.2	19018	24057.6	20057.5	18157.8	21287.1	18615.5	16482.2
					22039.8	19013.1	17087.2	17140.7	16189.6	16306.7	23096.4	20729.3	19016	24049.5	20011.9	18153.8	21278.4	18612.2	16501.8
					22069.9	19031.4	17110	17182	16244.3	16235.3	23091.2	20723	19014.2	24065.6	20010.2	18111.7	21270.3	18609.7	16508.8
					22061.8	19042.2	17108.4	17181.7	16334.2	16165	23010.7	20744.6	18963.1	24117.7	20005.2	18068.8	21265.9	18624.1	16505.4
					22054.6	19036.7	17107	17177.4	16332.8	16162.8	22973	20828.2	18900.3	24109.5	20024.3	18066.9	21289.6	18636.8	16502.5
					22050.3	19033.2	17098.5	17100.5	16331.6	16159.5	22967	20823.8	18901.4	24105.5	20075.7	18064.4	21291.1	18634.5	16483.1
					22011.4	19011.4	17064.7	17028.9	16299.4	16208.8	22962.2	20820.2	18904.4	24091.5	20070.2	18090.9	21284.2	18632.5	16466.9
					22002.4	18988.1	17062.6	17025.7	16188.9	16305.8	23020.9	20805.9	18929.9	24017.5	20066.3	18142.2	21278.1	18619	16464.4
					21997.4	18989.9	17059.7	17020.2	16185.1	16303.5	23064.7	20703.2	19011.3	24011.2	20049.3	18139.3	21248.9	18592.7	16461.3
					21989.9	18986.5	17056.8	17069.6	16183.1	16301.7	23060.2	20692	19006.1	24006.1	19981.3	18137.1	21229.3	18591.7	16468.8
					22013	18991.3	17087.4	17160.6	16188.9	16277.2	23052.8	20684.4	19001.6	24005.3	19976.3	18122.5	21222	18588.3	16486.2
					22015.3	19011.3	17087.1	17157	16321.9	16161.5	23003	20678.7	18991.8	24073.7	19973.6	18057.4	21213.3	18594.4	16484.3
					22011.9	19006.5	17082.9	17152.9	16323.1	16158.5	22928.3	20770.6	18892.8	24071.5	19970	18052.1	21221.6	18618.1	16481.2
					22006.6	19002.7	17080.6	17123.1	16322.2	16156.8	22921.7	20777.3	18884.5	24062.9	20039.6	18048.9	21234.2	18616.1	16470.4
					21980.2	18992.5	17048.8	17005.8	16320.3	16161.2	22916.8	20772.2	18879.6	24058.7	20038.9	18046.8	21228.5	18610.8	16443
					21959.3	18958.3	17037.5	17001.1	16199.1	16295.8	22934.2	20766.9	18879.1	23988.5	20034.8	18115.6	21222.9	18603	16440.5
					21950.9	18953.6	17033.4	16996.7	16178.7	16298.2	23014.6	20682.5	18974.6	23965.3	20030.2	18113.2	21205.9	18572.6	16435.3
					21945.8	18952.8	17031.2	17002.9	16174.9	16298.3	23008	20645.7	18980.2	23956.1	19960.8	18110.4	21174.3	18568.4	16436.2
					21952.9	18951.3	17053	17136.1	16172.9	16299	23001.7	20642.4	18974.1	23949.3	19944.3	18104.3	21163.7	18563.4	16463.5
					21973.4	18980.8	17063.3	17134.9	16276.7	16182.7	22990.4	20638.5	18970.4	23990.8	19936.2	18038.2	21155.1	18559.9	16462.1
					21968.9	18976.1	17061.3	17132.7	16316	16157.4	22885	20698.5	18886.9	24014.5	19932.3	18027.1	21151.4	18586.9	16459.6
					21965.9	18969.4	17057.1	17131.5	16313.2	16156.1	22874.6	20747.9	18853.5	24011.1	19976.9	18023.8	21173.7	18588.3	16455.3
					21950.8	18964.6	17037.6	17011.4	16312	16154.8	22871	20749.2	18849.1	24002.6	20000.3	18024.7	21164.9	18585.7	16426.6
					21918.3	18930.4	17013.4	16988.2	16234.7	16254.2	22865.1	20751.3	18844.8	23959.2	19996.2	18074.5	21157.5	18583.2	16418.5
					21917.2	18916.2	17012.1	16985.2	16170.4	16300.1	22960.7	20706.3	18903.9	23904.7	19991.4	18097.3	21149.2	18557.1	16415.6
					21908.3	18905.6	17007.2	16982.5	16167	16299.4	22971.1	20637.3	18948.4	23896.7	19950.4	18095.5	21111.3	18544.7	16412.6
					21901.5	18903.8	17014.4	17083.8	16165.7	16298.8	22966	20634.6	18944.9	23892.7	19907.9	18093.6	21101.2	18541	16431.7
					21927.7	18922	17038.2	17126	16219	16229	22964.3	20631.8	18940.2	23906.5	19904.1	18052	21093.3	18536.3	16439.9
					21921.8	18931.9	17034	17120.4	16307.2	16157.5	22881.4	20655.2	18892.5	23959	19901.3	18012	21085.3	18551.2	16436.5
					21915.1	18928.2	17030.3	17118.5	16303.8	16155.9	22844.1	20737.9	18824.5	23952	19922.4	18008.3	21106	18562.9	16433.3
					21907.3	18922.3	17024	17041.9	16301.7	16154.1	22837.2	20734.5	18821.8	23943.7	19972.1	18005.1	21107.1	18559.6	16413.4
					21868.6	18899.3	16989.6	16974.8	16271.9	16201.9	22828.6	20731.7	18820.7	23927.5	19969.3	18031.4	21098.7	18557.3	16396.4
					21857.4	18871	16987.1	16971.9	16161.2	16296.5	22885.7	20718.7	18845.4	23851.2	19963.5	18080	21090.8	18541.1	16393.5
					21851.9	18862.7	16984.3	16968.3	16159.8	16294.3	22930	20620.3	18927.4	23841.5	19949.2	18076.9	21066.2	18518.1	16390.6
					21843.8	18856.1	16983	17019.2	16158.6	16292.6	22920.9	20614.5	18924.5	23829.4	19879.2	18073.8	21046.8	18515.3	16401
					21866.8	18860.1	17013.8	17109.7	16169	16267	22917.6	20610.1	18925.6	23820.5	19875	18057	21041	18512.8	16419.4
					21869.4	18876	17013.6	17104.4	16300.9	16150.1	22869.7	20604.7	18913.8	23883.2	19869.3	17993.1	21034.1	18516.6	16417
					21862.9	18870.3	17010	17101.8	16302.8	16146.8	22794.5	20700	18816.9	23877.5	19869.7	17988.9	21043	18539	16414.5
					21855.3	18864.3	17007	17071.6	16301.2	16144.7	22788.5	20708.4	18810.4	23868.3	19938.3	17984.5	21055.8	18535	16405.1
					21826.6	18857.3	16975.6	16955.9	16300.9	16148.6	22783	20704.9	18806	23856	19936	17986.7	21050	18532.3	16377.8
					21807.9	18825.5	16966.9	16951.2	16177.8	16282	22800.2	20702.1	18804.3	23785.4	19931.3	18056.2	21042.6	18527.8	16375
					21801.4	18821.5	16962.5	16947.8	16158.1	16286.7	22883.8	20619	18902.6	23759.4	19928.8	18053.3	21025.3	18491.6	16372.5
					21796.9	18818.3	16960.2	16952.2	16156.6	16283.5	22878.8	20586.2	18911.6	23746.7	19860.9	18051.8	20994.9	18484.7	16372.7
					21806.8	18818.9	16982.7	17084.2	16154.7	16283.2	22872.1	20579.9	18913.1	23739.5	19842.2	18047.6	20989.1	18482.2	16401.3
					21825.2	18853.3	16993.5	17082.5	16258.3	16165.9	22862.2	20574.1	18912.4	23777.4	19833.9	17979.4	20984	18479.5	16398.6
					21819.1	18855.8	16991.1	17077.9	16297.4	16140	22758.9	20633.5	18832.8	23801.3	19830.4	17964.3	20982.4	18504.5	16396.2
					21811.2	18854.3	16988.7	17073.7	16295.2	16138.5	22751.2	20678.6	18799.8	23793.4	19878.8	17959.8	21006.1	18505.2	16392.8
					21791.5	18853.4	16969.1	16950.3	16292.4	16137.7	22744.5	20674.2	18796.6	23785.4	19900.1	17960.8	20999.2	18500.8	16362.6
					21756.4	18822.1	16947.6	16925.1	16214.4	16234.4	22739.8	20665.6	18789.5	23738.4	19897.4	18011.2	20994	18496.5	16356.6
					21748.3	18812	16945.2	16920.5	16148.8	16282.1	22835.3	20618.6	18849.1	23682	19891.6	18034.1	20985.9	18469.6	16354.3
					21740.2	18810	16943	16916.7	16145.5	16282.1	22843.2	20546.4	18891.5	23672.9	19848	18030.6	20949.6	18457.8	16352.5
					21735	18806.7	16952.4	17016.2	16143.7	16279.2	22839.5	20541.5	18888.4	23666.1	19805.6	18028.5	20940.6	18454.9	16373.3
					21759.6	18828.2	16976.8	17056.7	16197.6	16209	22836	20532.8	18887	23682.1	19800.8	17987.9	20934.6	18452.3	16380.9
					21753.6	18839.4	16974.6	17053.5	16286.2	16138.9	22755.1	20554	18841.3	23737.6	19796.5	17947.8	20928.2	18466.5	16377.9
					21745.6	18835.8	16973.5	17049.7	16283.8	16136.2	22721	20633.9	18775.7	23727.5	19816.1	17944.3	20950.8	18479.7	16376.3
					21736.1	18832	16967.1	16972.8	16283.7	16135.9	22716.6	20626.9	18774.8	23715.9	19867.9	17941.1	20950.6	18474.5	16356.9
					21697.6	18809.3	16933.9	16904	16253.1	16185.8	22714.3	20624.2	18768.2	23697.1	19864.9	17964.8	20945	18473.2	16338.8
					21685.9	18781	16932.7	16899.6	16141.4	16283.4	22771.6	20613.6	18791.3	23620.2	19859.5	18012.1	20939.3	18457.7	16338.9
					21678.7	18773.6	16930.2	16897.9	16137.2	16281.2	22818.4	20512.5	18872.5	23610.3	19843.5	18006.6	20912.9	18435.3	16334.7
					21672.1	18766.6	16931.6	16948.1	16133.3	16280.7	22813.5	20508.7	18871.9	23599.6	19773.9	18003.2	20895.3	18431.2	16345.2
					21698.7	18776	16964.5	17037.7	16142	16256.7	22811.6	20505.6	18868	23591.4	19769.6	17983.2	20890	18430	16363
					21701.2	18793.7	16963.6	17033.7	16274.6	16138.8	22765	20503.4	18857.7	23656.7	19765.8	17916.2	20882.3	18433.5	16360.3
					21697.6	18785.4	16964.5	17031.1	16274.5	16137.2	22692.9	20599.6	18759	23654.8	19764.3	17912.9	20892.3	18456.5	16358.9
					21690.7	18780.2	16964.2	17000.2	16272.6	16134	22685.4	20609.2	18755.3	23644.7	19834.6	17907.3	20904.9	18451.6	16350.4
					21664.9	18774.8	16932.9	16886	16270.2	16138	22680.6	20609.2	18753	23634.4	19831.2	17906.8	20899.8	18446.6	16323.5
					21644.7	18743.5	16925.2	16880.8	16147.7	16275.9	22700.1	20605.6	18748.8	23564.4	19826.3	17978.3	20895	18440.7	16322.4
					21640.3	18743.5	16925.1	16878.3	16127.7	16283.5	22784.1	20527.1	18846.5	23534.7	19823.6	17976.4	20879.5	18405.9	16321
					21636.4	18742.5	16923.7	16883.1	16124.2	16286.1	22778.7	20491.5	18852.2	23525.6	19754.6	17973.6	20851.1	18402.1	16319.8
					21649	18742.6	16944.9	17016.4	16122.9	16286.8	22775.7	20485.9	18848.6	23515	19735.3	17970.8	20845.4	18397.6	16347
					21668.9	18777.9	16954.9	17015.4	16225.9	16169.1	22765.5	20482.3	18844.8	23554.6	19731.2	17900	20842.2	18392.5	16346.7
					21663.6	18777.4	16952.1	17013.1	16265	16142.3	22662.2	20541.2	18762.5	23576.2	19728.1	17885.5	20841.1	18417.5	16344.9
					21658.7	18773.6	16947.5	17009.9	16264.1	16141.1	22650.7	20584.6	18733.7	23565.5	19775.9	17882.2	20866.6	18417.5	16342.3
					21644.5	18770.4	16925.8	16886.4	16264	16139.4	22646.1	20578.1	18729.4	23556.4	19798.4	17878.2	20860.9	18413.4	16313.5
					21612.9	18736.1	16906.8	16864.4	16186.1	16236.8	22638.6	20570.7	18725.7	23510.3	19793.5	17929.7	20855	18409.4	16306.8
					21609.3	18724	16906.2	16860.5	16120.8	16282.1	22730	20520.1	18786.1	23456.4	19788.5	17948.7	20847.9	18379.9	16303.9
					21603.7	18718.9	16906.8	16857.7	16117.9	16279.6	22737.7	20448.6	18833.7	23448.4	19746.5	17945.2	20812.2	18367.9	16302.9
					21603.5	18714.3	16916.1	16959.2	16117.9	16276	22732.5	20444	18832.4	23438.9	19703.6	17941.4	20803.9	18362.4	16324.1
					21629.6	18733.2	16942	16999	16173.4	16204.8	22725.2	20440.2	18830.7	23451.9	19699.4	17897.9	20799.2	18359.2	16333.6
					21619.1	18743.2	16942.6	16996.9	16263.8	16134.7	22641.4	20460.6	18784.9	23505.1	19694.8	17857.8	20794.5	18375.4	16330.8
					21612.2	18735.4	16944	16993.1	16263.7	16131.5	22604	20545.1	18720.3	23498.7	19718.4	17854.5	20816.2	18386.3	16327.5
					21605.7	18729.9	16938.1	16917.7	16264.4	16129.8	22596.9	20545.1	18715.5	23488.2	19767.9	17849.2	20820.6	18383.4	16309.1
					21570.7	18707.6	16906.5	16849.1	16234.4	16180.2	22589.6	20542.2	18711.2	23472.2	19763.9	17877.1	20816.7	18379	16292.1
					21563.6	18683.2	16904.4	16846.2	16128.2	16277.3	22646.3	20533.6	18738.8	23396.1	19761.9	17923.8	20811.2	18362.8	16289.2
					21555	18676.7	16901	16841.4	16126.5	16274.9	22690.8	20432.4	18820.9	23387.8	19746.9	17920.8	20786.1	18338.7	16286.6
					21552.6	18671.6	16901.4	16892.6	16127.1	16273.4	22685.4	20429.3	18814.2	23380.7	19679.4	17917.2	20765.8	18335.4	16296.7
					21575.6	18675.2	16932.4	16983.6	16139.2	16248.6	22681.5	20425.8	18809.3	23374.3	19675.6	17898.3	20760.2	18331.8	16314.1
					21584	18699.1	16930.9	16981.2	16275.6	16135	22632.1	20424.6	18795.6	23442.5	19671.7	17833.9	20753.7	18335.3	16309.3
					21576.9	18693.3	16929.4	16978.8	16277.4	16131.1	22561.6	20522.5	18697.5	23440.5	19671.2	17830.5	20760.8	18358.2	16305.3
					21574.3	18688.2	16926.6	16948.7	16278.4	16131.4	22556	20533.5	18695.5	23434	19741.7	17827.3	20775	18355.4	16296.3
					21548.1	18677.9	16896	16835.9	16280.5	16135.4	22555.7	20528.6	18692.9	23426.4	19740.2	17828.6	20768.9	18350.9	16267.8
					21526.2	18643	16890.3	16831	16161.2	16269.4	22574.5	20526.1	18691.5	23357.9	19735.3	17897.5	20762.4	18344.8	16262.8
					21517.2	18637.3	16888.5	16828.1	16143.6	16274.9	22655.9	20446.5	18786.7	23334.1	19733.4	17895.1	20746.6	18314.4	16259.7
					21511.6	18634.1	16887.6	16834.2	16142.3	16275.7	22649.9	20412.4	18793.3	23325.3	19667.2	17891.4	20716.4	18311.1	16258.1
					21525.6	18627.8	16912.6	16965.7	16141.8	16275.4	22645.7	20405.9	18789.1	23319.7	19647.6	17888.4	20711.4	18307.1	16284.9
					21542.2	18659.2	16925.2	16965.6	16248.4	16159	22634.1	20402.4	18784	23361.2	19642.3	17822.3	20705.6	18306	16284.1
					21537.3	18656.4	16925.8	16963.3	16289.6	16136.4	22530.8	20461.4	18701.8	23385.1	19638.9	17809.9	20704.5	18331.4	16282
					21531.4	18650.9	16927.4	16961.9	16286.3	16135.1	22524	20506.6	18670.7	23377.7	19688.2	17806.9	20727.2	18332.6	16281.4
					21513.8	18646	16908	16839.3	16283.9	16132.5	22518.5	20503.3	18669.7	23368.6	19709	17806.6	20720.2	18330.5	16253.5
					21481.8	18612	16883.3	16816.2	16202.9	16232.3	22513	20500.1	18666	23326	19706.5	17860.3	20716.8	18329.6	16248.4
					21474.5	18602.3	16881.4	16813.4	16138.7	16277.5	22609.2	20453.6	18726.6	23271.1	19703.3	17884.1	20708.4	18306.1	16246.1
					21466.7	18593.6	16880.6	16811.7	16137.3	16275.9	22617.8	20386.5	18769.4	23264.7	19662.4	17882.4	20672.9	18295.6	16243.1
					21463.9	18589.1	16889.5	16913.9	16136.7	16277.9	22612.7	20382.6	18767.1	23257.9	19620.1	17880.8	20664.9	18295.3	16262.6
					21495.4	18609.2	16915.2	16953.5	16196.9	16207.3	22608.5	20379.2	18764.8	23269.7	19616.7	17840.4	20658.7	18293.2	16271.8
					21491	18616.9	16917.3	16949.8	16287.5	16141.3	22524.5	20401	18718.6	23324.3	19611.7	17802.3	20654.9	18309.1	16273.5
					21488.2	18612.7	16916.9	16948	16286	16139.5	22490.4	20486.4	18652	23318	19635.8	17798.6	20678.8	18322.9	16275.6
					21482.3	18608.1	16915.4	16869	16283.5	16137.1	22482.8	20485.4	18647.6	23311.3	19687.2	17792.5	20680.7	18317.9	16258.8
					21446.6	18589.2	16889.7	16802.1	16252.2	16186.4	22476.2	20481.6	18646.4	23295.2	19684.6	17815.7	20674.9	18316.8	16243.7
					21439.6	18564.1	16890.9	16795.6	16143.4	16280.2	22534.8	20466.9	18669.5	23219.1	19679.3	17861.7	20669.2	18300.3	16243.9
					21434.4	18560.1	16894.6	16794.4	16140.8	16274.5	22577.4	20366.1	18749.9	23211.2	19663	17858.1	20644.3	18277.7	16242.7
					21428.6	18560.8	16894.6	16847.3	16139.5	16271.9	22571.4	20358.1	18747.2	23203.7	19594.6	17856.1	20628.4	18277.7	16253.8
					21455.6	18570.1	16923.5	16935.2	16149.9	16245.8	22569.1	20354	18742.1	23200.7	19590.9	17839.2	20623.7	18275.6	16270.8
					21460	18592.1	16923.5	16933.2	16281.8	16130.2	22522.5	20349.6	18729.1	23270.7	19584.7	17776.3	20619.4	18278.9	16269.2
					21453.6	18589.8	16923.8	16930.4	16281.2	16127.1	22453.6	20442	18630.9	23271.7	19581.8	17774.1	20629.9	18303.3	16266.6
					21448.3	18586.3	16926.5	16899.2	16281	16125.3	22448.5	20448.5	18625.1	23263.7	19650.3	17772.3	20644.8	18301.6	16255.4
					21419.4	18578.4	16892	16787.1	16278.8	16130.8	22444.8	20442.6	18619.8	23258.3	19648.9	17771.9	20641	18298.3	16226.9
					21400.6	18542.2	16882.4	16784.7	16155.9	16263.6	22466.4	20437.6	18616.5	23190.8	19647.1	17843	20633.3	18292.1	16224.4
					21393.4	18537.9	16878.8	16781.6	16137.3	16267.2	22549.2	20354.5	18713.3	23168.3	19641.7	17841.2	20618.7	18258.1	16221.8
					21386.1	18534.1	16875.5	16790	16137.7	16264.4	22548.4	20318.7	18718.7	23163.5	19573.7	17840.6	20592.6	18255.7	16223.1
					21396.5	18529.6	16900.2	16923.6	16135.7	16262.9	22545.9	20313	18716.6	23154.7	19557.2	17838.3	20586.3	18251.7	16250.8
					21412.9	18557.9	16913	16922.8	16241.3	16143.4	22534.9	20310.5	18715.3	23200.2	19554.1	17771	20578.8	18247.6	16247
					21408.8	18557.2	16912.3	16921.6	16281	16118.1	22431.3	20369.2	18631.5	23224.5	19550.2	17757.2	20580.3	18272.5	16242.9
					21405	18551.3	16911.4	16919.6	16279.6	16116.7	22429.1	20416.9	18599	23217.3	19601.5	17753.8	20604.1	18273	16237.6
					21385.3	18546	16892.1	16796.9	16279	16116	22421.6	20413.5	18596.4	23212.7	19624.8	17752	20599.6	18269.2	16204.9
					21352.4	18513	16871.1	16776.9	16200.8	16213.5	22419.7	20412.1	18592.8	23169.9	19620.7	17805.3	20595.5	18265.3	16196.8
					21349.4	18502.8	16867.2	16773.2	16138.5	16258.5	22517.5	20367.5	18653.1	23116.4	19615.8	17825.9	20586.1	18236.5	16193.1
					21345.4	18497.5	16863.9	16770.9	16135.6	16255.9	22530.8	20301.9	18694.8	23112.2	19575.2	17821.9	20551.7	18222.8	16191.8
					21343.6	18496.3	16873.6	16873.8	16135.2	16254.6	22528.4	20301.5	18689.4	23104.8	19531.1	17818	20545.8	18217.5	16216.2
					21370.9	18515.1	16896.1	16913.9	16192.7	16181.3	22529.5	20300	18687.7	23121.7	19524.5	17774.6	20540.6	18214.3	16225.4
					21362.5	18522.5	16892.3	16911.5	16281.3	16110.7	22448.9	20326.6	18639.6	23174.1	19521.7	17738.3	20533.7	18226.6	16221.5
					21354.6	18517.1	16890	16907.6	16281	16108.3	22413.6	20411.5	18572.7	23167.3	19543.2	17732.3	20555.9	18237.3	16218.3
					21348.7	18510.5	16880.2	16830.1	16280.4	16106.2	22412.3	20406.6	18565.4	23159.6	19593.9	17731.9	20558.6	18232.4	16198.7
					21306.7	18488.1	16845.8	16761.7	16250	16156.8	22410.2	20405.8	18559.8	23143.5	19589.6	17756.3	20554.6	18228.9	16184.4
					21298.4	18467.5	16843.2	16757.9	16141.2	16252.4	22470.1	20395.3	18584.8	23066.5	19585.5	17801.6	20549.6	18213.1	16180.2
					21292.7	18463.7	16838	16754.5	16139.6	16250.7	22514.8	20294.6	18664.4	23060.3	19568.1	17797.9	20523.1	18189.9	16177.8
					21288.6	18456.7	16836.7	16808.7	16138.9	16250.7	22509.3	20292.3	18659.5	23048.5	19500	17795.2	20506.2	18186.1	16189.3
					21313.9	18464.7	16866.7	16897.8	16148.8	16224.9	22503	20294.1	18653.8	23046.2	19495.1	17777.7	20500.8	18181.8	16207.6
					21317.4	18484.3	16863.8	16894.3	16281.6	16113.4	22454.2	20295.1	18640.5	23116.3	19491.5	17712.4	20493.7	18185.6	16202.1
					21312.3	18478.5	16862.2	16891.2	16282.1	16111.3	22383.7	20390.1	18541.8	23111.2	19491.2	17708.6	20507.6	18209	16197.8
					21306.6	18475.7	16858.1	16861.8	16280.9	16111.6	22379.4	20398.1	18536.4	23108.4	19560.2	17704.7	20520.2	18204.2	16187.8
					21278.2	18466.9	16825.2	16749.2	16279.8	16119	22373.8	20398.7	18533.2	23102	19560.3	17707.8	20514.4	18200.6	16160.3
					21258.5	18432.1	16816.2	16746.6	16155.9	16257	22394.3	20398	18532.4	23032.4	19554.9	17777.6	20510	18193.8	16156.2
					21253	18428	16812.8	16742.7	16138.6	16262.2	22477	20316.8	18629	23008	19550.1	17777.9	20494.4	18158.3	16153.9
					21243.9	18424.1	16809.9	16751.7	16137.1	16263.3	22469.7	20281	18636.4	23000.6	19481.8	17776.2	20464	18154.5	16151.7
					21253.3	18421.6	16830.9	16885.8	16138.2	16264.4	22460.8	20279.5	18633.2	22993.5	19464.9	17773	20459.5	18148.4	16179.4
					21265	18454	16840.6	16887.5	16244.3	16147.2	22446.9	20277.7	18631.9	23035.1	19461.7	17705.9	20453.4	18145.6	16179.4
					21262.1	18452.4	16839.1	16886.7	16284.4	16125.6	22342.9	20336.1	18550.2	23059.5	19457.7	17692.6	20451.8	18172.8	16177.1
					21260.6	18447.8	16835.5	16885.7	16283.2	16124	22334.8	20383	18520.5	23050.6	19507.6	17689.8	20477	18174.5	16177.1
					21248.5	18443	16816.6	16764.5	16283.7	16125.5	22327.8	20375.6	18521.1	23042.2	19531.6	17688.9	20469.8	18172	16147.6
					21221	18410	16795.7	16746.7	16204.8	16228.9	22320.9	20371	18516.5	23001.3	19528.2	17742.7	20464.2	18167.8	16141.7
					21216.5	18396.9	16792.2	16745.1	16140.9	16275.8	22413.5	20322	18577.1	22952.3	19523.7	17766	20459.5	18141.3	16139.4
					21212.5	18392.5	16790.5	16746.1	16140.9	16273.7	22419.6	20253.1	18619.2	22945.5	19482.4	17764.3	20424.9	18129.4	16137.4
					21212.4	18385	16798.8	16848.9	16140.5	16275.8	22413.3	20248	18615.9	22939.4	19439.7	17761	20414.1	18125.9	16158.8
					21240.1	18401.8	16824	16889.8	16196.6	16203.5	22406.5	20247.6	18612	22956.8	19433.8	17718.8	20409.1	18124.8	16165.9
					21231.5	18408.8	16821.6	16888.9	16284.6	16136.6	22324.9	20268.7	18562.6	23009.5	19430.9	17677.5	20405.2	18138.4	16165.5
					21225.9	18403.7	16818.5	16890.2	16281.8	16136.4	22290.5	20354.3	18495.3	23001.7	19452.2	17673.4	20426	18150.6	16164
					21217.4	18398.1	16812	16815.9	16280	16135.5	22285.6	20346.7	18489.2	22991.4	19501.2	17671	20426.4	18149.7	16145.4
					21179.4	18376.8	16780.2	16750.6	16248.7	16188.4	22282	20344.8	18484	22974.1	19498.9	17697	20423.4	18148	16133.2
					21171.9	18354.3	16776.9	16747.8	16139.4	16283.8	22343.9	20329.4	18506	22895.4	19493	17744.2	20418.1	18134.1	16133.8
					21166.1	18351	16775.7	16746.4	16137.2	16282.1	22391.8	20227.9	18584.1	22889	19475.6	17742.1	20393.6	18111.2	16131.8
					21155.2	18350.2	16775.4	16800.9	16136	16282.9	22389.2	20220.7	18580.5	22880.5	19408.1	17738.4	20376	18109.6	16141.5
					21180.9	18357.9	16806.7	16889.1	16146.4	16258.7	22389	20218.8	18575.9	22875.7	19403.5	17719.6	20373.9	18105	16158.8
					21186.1	18379.7	16806.7	16887.4	16278.6	16145.7	22346.7	20212.8	18563.1	22944.8	19399	17655.8	20369.5	18111.7	16156.2
					21179.6	18376.2	16804	16886.9	16277.3	16145.1	22279.5	20306.9	18463.8	22942.6	19397.3	17652.7	20380.9	18136.9	16153.9
					21176.2	18370.8	16803.2	16855.2	16275.9	16143.9	22274.9	20311.7	18458.9	22933.7	19467.3	17648.6	20395.9	18132.7	16142.9
					21148.4	18360.7	16772.2	16742.2	16272	16150.3	22275.1	20309.6	18455	22926.4	19464.5	17650.7	20389.1	18128	16115.4
					21128.5	18325	16764.7	16739.1	16147.6	16286.3	22295.8	20303.9	18453.8	22856.1	19461.6	17721.3	20386.1	18122.9	16111
					21120.1	18321.6	16763.8	16737.1	16130.8	16292.4	22379.8	20219.3	18548	22833.5	19457.8	17718.8	20372.4	18090.8	16106.1
					21112.3	18317	16763.1	16744.6	16127.7	16293.9	22376	20184.4	18555.9	22826.1	19388.7	17714.6	20345	18088.6	16106.6
					21121.1	18316.9	16785.8	16875.6	16123.9	16295.5	22373.2	20178.8	18551.8	22821.3	19370.8	17711.9	20340.3	18087.7	16135
					21139.2	18348.2	16798.9	16874.9	16228.3	16177.7	22362.7	20171.1	18547	22867	19365.8	17643.9	20334.5	18082.7	16131.2
					21134.8	18344.5	16797.6	16871.4	16266.7	16157.7	22262.4	20227.8	18463.5	22894.4	19362.8	17628.6	20335.4	18109.2	16128.2
					21129.5	18337.3	16797.4	16869.7	16264.2	16159	22258.8	20268.5	18433.6	22886.7	19412.4	17625.9	20361.9	18108.3	16125.7
					21111.9	18334.9	16778.2	16746.5	16262.9	16158.7	22257.5	20263.8	18431.8	22880.4	19434.9	17623.9	20356.2	18103.2	16094.2
					21080.2	18300.2	16758.8	16725.8	16183.3	16260.2	22257	20257.7	18427.6	22834.2	19431.5	17677.7	20351.3	18099	16087.7
					21074.6	18289.1	16758.8	16721.6	16120.3	16305.9	22352.1	20211.8	18488.6	22782.8	19429.2	17699.4	20344.6	18071.4	16085.3
					21068.7	18285.6	16758.3	16718.7	16118.8	16307.8	22361.8	20146.3	18530.5	22776.2	19387.8	17696.3	20308.5	18058.2	16082.3
					21069.2	18282.3	16769.6	16822.3	16116.3	16307.8	22358.3	20143.1	18527.1	22768.1	19344.9	17696	20300.6	18055.6	16103.5
					21099	18303.7	16794.4	16861.2	16173	16236.7	22356.9	20137.6	18523.2	22782	19341.4	17652.9	20295.7	18052.9	16110.1
					21095.3	18314.9	16793.2	16857.4	16258.6	16170.3	22274.4	20159.9	18477.3	22835.7	19335.9	17614.3	20290.7	18066.6	16106.9
					21089.9	18311	16793.3	16855.4	16256.2	16171.7	22243.8	20241.7	18412.3	22829.1	19359.5	17612.5	20314.6	18078.8	16104.7
					21084.4	18307.6	16788.8	16774.5	16253.8	16171.7	22239.7	20238.1	18408.8	22822.2	19411.4	17608.1	20317.4	18075.1	16086
					21045.4	18288.6	16760.4	16706.7	16222.8	16226.8	22234.2	20235	18406.8	22803.8	19405.3	17632.8	20311.6	18069.8	16067.8
					21039.3	18266.3	16762.1	16701.4	16113.3	16323.7	22293.4	20224.4	18432.5	22728.2	19401.2	17682.7	20306.7	18052.1	16065.7
					21035.7	18263.7	16764.9	16699.3	16111.2	16322.3	22338.6	20125	18513.2	22720.7	19386.5	17675.8	20280.4	18030	16061.2
					21029.1	18260.8	16770	16753.7	16110.5	16323.7	22335	20121.9	18510.4	22712.7	19318.3	17675.9	20262.8	18027.2	16070.1
					21048.2	18269.1	16806.6	16842.9	16121.3	16297.1	22331.1	20117	18507.4	22709.9	19313.6	17656.3	20257.2	18023.6	16086
					21048.7	18292.2	16812.2	16838.5	16253.1	16184.1	22281.6	20116.7	18496	22776.4	19309.6	17591.8	20252.5	18029	16083.4
					21043.6	18289.3	16820.6	16836.6	16255.7	16183.2	22209.7	20213.7	18398.7	22770.1	19310	17588.1	20264.1	18055.2	16078.5
					21034.2	18284.8	16824.6	16803.4	16251.6	16184.4	22203	20218.8	18393.8	22762.8	19379.6	17584	20276.7	18050.8	16071
					21006.1	18275.8	16797.2	16691.8	16249.2	16193.9	22197.9	20214.7	18389.7	22757.1	19379.5	17586.3	20272.7	18048.5	16043.5
					20988.7	18239.8	16792.9	16685.7	16124.8	16330.9	22219.5	20213.3	18389.7	22687.7	19377.7	17656	20269	18044.5	16042.1
					20980.7	18232.1	16795.7	16680.1	16106.2	16334.3	22298.7	20130.6	18486.4	22664.7	19374	17654.5	20257.5	18011.2	16041.5
					20974.7	18227.6	16796.8	16686.6	16104	16335.5	22292.8	20099.2	18492.7	22659.7	19305.1	17649.6	20231.6	18007.8	16041.8
					20984.5	18226.7	16823.8	16819.5	16103.7	16336.9	22287.6	20093.5	18489.8	22653.2	19287.6	17645.1	20228.5	18004.1	16070.8
					20995.3	18258.3	16838	16819.1	16208.4	16219.2	22276.1	20090.6	18486.1	22697.3	19285.6	17574.5	20224	18001	16069.7
					20988.7	18255.3	16838.6	16816.7	16245.8	16199	22174.1	20152	18403.6	22719.5	19282.2	17559.5	20222.4	18025.7	16067.9
					20986.4	18251.2	16837.6	16814.4	16244.9	16198.7	22166.7	20196.2	18373.5	22714.7	19331.6	17557.2	20249.1	18025.7	16065.8
					20971.7	18246	16818.4	16691.5	16243.4	16199.3	22160.8	20195.2	18371	22707.1	19355.9	17554.7	20244.1	18024.6	16038.1
					20941.4	18213.8	16799.5	16673.5	16166	16301.4	22157.1	20191.1	18367.1	22662.7	19349.7	17608.5	20235.8	18023.7	16032.8
					20935.2	18201.7	16799.8	16671.2	16101.9	16347.1	22250.6	20143.9	18430.3	22608.7	19348.2	17628.5	20230	17999.8	16027.6
					20928.6	18195.5	16798.9	16670.3	16100	16348.5	22256.1	20073.7	18469.9	22599.5	19306.1	17625.7	20195.4	17990.7	16022.9
					20922.8	18192	16810.4	16773.8	16097.1	16348.8	22249.3	20071.9	18466.4	22590.1	19265.1	17622.6	20188.7	17986.4	16042.9
					20951.5	18210.8	16832.7	16814.3	16154.7	16276.1	22242.6	20068.5	18460.8	22604	19260.6	17578.5	20182.9	17984.2	16049.5
					20945.6	18219.8	16830.9	16812.7	16241.3	16207.6	22157	20093.1	18413.7	22656.2	19258.3	17538.7	20175.5	17998.5	16046.9
					20943.2	18218	16826.2	16810.5	16239.2	16206.7	22121	20175.8	18347.7	22647.3	19280.9	17536.3	20197.6	18010.6	16045.6
					20937.3	18216	16816.8	16732.8	16237.8	16207.8	22117	20173.4	18344.4	22637.9	19332.8	17532.7	20199.3	18008.9	16026.2
					20895.3	18196.7	16780.2	16664.7	16205.5	16259.6	22115.4	20168.8	18341.7	22618.3	19327.7	17557.6	20194.3	18005	16008.8

## Sheet: Figure 3 f
Figure 3 f
	Ct	FND Signal		E gene						E gene						E gene						E gene
	25.6721	741.7		Sample ID	Sample number	Measurment reps	20min	40min		Sample ID	Sample number	Measurment reps	FND 1:5	40min		Sample ID	Sample number	Measurment reps	FND 1:5	40min		Sample number	Microscope 25min	Microscope 40min
	26.9183	633.3		WG_22528_C	1A	a	13.8782	44.0637		WG_26506_C	3A	a	15.839	38.51		WG_26886	6D	a	136.797	104.59		A1	556.2	510.767
	27.054	767.92				b	13.9688					b	15.8164					b	137.623			B1	91.4947	684.461
	27.336	848.08				c	13.9657					c	15.8182					c	138.304			C1	95.9616	33.4007
	27.545	360.73		WG_22520_C	1C	a	13.3777	42.289		CF_26934_C	3B	a	12.874	14.8		WG_26490_C	6F	a	361.028	319.64		D1	767.917	738.404
	29.159	753.66				b	13.2954					b	12.8695					b	368.653			E1	633.296	632.871
	29.73	547.16				c	13.3104					c	12.8485					c	369.14			F1	592.537	569.331
	29.96	483.01		WG_22486_C	1D	a	13.7599	46.155		WG_26528_C	3C	a	9.67326	110		CF_26946_C	6G	a	31.0709	65.613		G1	97.7911	650.169
	30.026	568.6				b	13.7192					b	9.71593					b	30.9616			H1	483.013	714.377
	31.548	592.54				c	13.6879					c	9.69197					c	30.9881			A2	574.635	151.998
	31.7034	763.19		WG_22749_C	1E	a	12.4627	49.143		YG_26754_C	3D	a	12.9741	97.15		YG_26755_C	6H	a	79.2676	65.573		B2	547.158	722.958
	32.125	556.2				b	12.4793					b	12.9407					b	79.9945			C2	754.333	635.994
	32.1488	613.89				c	12.4862					c	12.9766					c	80.7685			D2	516.583	718.076
	35.841	516.58		CF_25888	1F	a	7.01213	31.0612		CF_27008_C	3E	a	14.7208	126.79		YG_26757_C	7A	a	360.733	57.6813		E2	763.192	18.0484
	34.1737	544.02				b	7.10634					b	14.7662					b	361.375			F2	544.018	189.02
	34.6833	574.64				c	7.10825					c	14.8266					c	362.534			G2	848.081	12.9235
	34.895	255.25		CF_25940	1G	a	14.6981	35.932		CF_25829	5A	a	112.024	86.266		CF_27001_C	7B	a	208.64	107.706		H2	207.701	46.7481
	35.451	132.62				b	14.6427					b	112.095					b	210.154			A3	613.893	670.696
	35.54	754.33				c	14.6533					c	112.032					c	210.612			B3	568.602	36.4488
	35.778	361.03		YG_25814	1H	a	17.3844	48.568		WG_25453	5B	a	133.367	159.615		CF_27027_C	7C	a	131.449	283.66		C3	108.985	678.996
	35.7999	97.79				b	17.3037					b	133.331					b	131.331			D3	78.4536	223.078
	36.196	263.98				c	17.3485					c	133.338					c	131.384			E3	105.837	828.614
	36.197	208.64		CF_26013	2A	a	13.4307	47.89		CF_26007	5C	a	132.616	162.067								F3	120.829	334.91
	36.235	136.8				b	13.4573					b	135.582									G3	103.427	24.491
	36.249	112.02				c	13.4117					c	134.676									H3	753.659	33.51
	36.2557	105.84		CF_26055	2B	a	15.0561	31.676		CF_26293	5D	a	152.15	734.701								A4	741.704	775.377
	36.3008	78.45				b	15.1587					b	151.779									B4	85.7185	11.6778
	36.445	79.27				c	15.217					c	151.681
	36.502	131.45		WG_25611	2D	a	13.5667	52.8777		WG_26300	5E	a	124.363	326.991
	36.65	179.55				b	13.6114					b	124.296
	36.9729	207.7				c	13.5668					c	124.274
	37.065	120.83		CF_26268	2E	a	13.9667	38.1234		CF_26766	5F	a	179.545	558.653
	37.114	124.36				b	14.0095					b	178.475
	37.12	133.37				c	13.9952					c	179.228
	37.128	152.15		CF_26306	2F	a	18.533	43.2975		WG_26432	6A	a	263.975	85.83
	37.6042	91.49				b	18.5093					b	263.475
	37.6973	108.99				c	18.501					c	263.699
	37.725	52.3		CF_26792_C	2G	a	13.4314	23.44		WG_26440	6B	a	52.2985	700.844
	38.975	85.72				b	13.3572					b	52.0349
	39.48	31.07				c	13.296					c	52.6325
	39.5745	95.96		CF_26796_C	2H	a	13.8559	23.83		CF_26876	6C	a	255.253	677.02
	39.867	103.43				b	13.8489					b	255.745
	Undetermine_01	13.88				c	13.7863					c	255.781
	Undetermine_02	13.38
	Undetermine_03	13.76
	Undetermine_04	12.46
	Undetermine_05	7.01
	Undetermine_06	14.7
	Undetermine_07	17.38
	Undetermine_08	13.43
	Undetermine_09	15.06
	Undetermine_10	13.57
	Undetermine_11	13.97
	Undetermine_12	18.53
	Undetermine_13	13.43
	Undetermine_14	13.86
	Undetermine_15	15.84
	Undetermine_16	12.87
	Undetermine_17	9.67
	Undetermine_18	12.97
	Undetermine_19	14.72
	Undetermine_20	11.51
	Undetermine_21	13.745

[truncated: 10 more sheets: Figure 4 b, Figure 4 c, Figure 4 d, Supplementary Figure 1, Supplementary Figure 2, Supplementary Figure 3, Supplementary Figure 4, Supplementary Figure 5, Supplementary Figure 7, Supplementary Figure 8]
